# Supplementary material for: Multi-omic latent variable data integration reveals multicellular structure pathways associated with resistance to tuberculin skin test (TST)/interferon gamma release assay (IGRA) conversion in Uganda
Source: BMC Genomics. 2025 Mar 18;26:265. doi: 10.1186/s12864-025-11407-1 (PMC11916984; doi:10.1186/s12864-025-11407-1)
Supplement: Supplementary file 2 — Supplementary Material 2 [file 12864_2025_11407_MOESM2_ESM.xlsx]

## Sheet: n3_features_all_factors
feature	MOFA_weight	factor	view	symbol
cg00019841	0.233306	Factor4	methyl	MAPK4
cg00023919	0.313587	Factor4	methyl	RHOD
cg00109076	0.290849	Factor4	methyl	SLITRK5
cg00562553	0.232414	Factor4	methyl	HOXA-AS2
cg00562553	0.232414	Factor4	methyl	HOXA-AS3
cg00562553	0.232414	Factor4	methyl	HOXA3
cg00562553	0.232414	Factor4	methyl	HOXA4
cg00562553	0.232414	Factor4	methyl	RP1-170O19.22
cg00610991	0.250335	Factor4	methyl	SLC8A1
cg00674807	0.231207	Factor4	methyl	PKD1L2
cg00772000	0.408336	Factor4	methyl	NHLRC1
cg00970622	0.275625	Factor4	methyl	MXRA8
cg01002284	0.248385	Factor4	methyl	ANGPTL5
cg01002284	0.248385	Factor4	methyl	CEP126
cg01031101	0.255178	Factor4	methyl	NKAPL
cg01389728	0.230899	Factor4	methyl	PRKCQ
cg01472578	0.292462	Factor4	methyl	RNA5SP481
cg01883777	0.259235	Factor4	methyl	H1F0
cg01982002	0.281243	Factor4	methyl	KB-1125A3.11
cg01982002	0.281243	Factor4	methyl	SLC2A11
cg02845890	0.338078	Factor4	methyl	MCMDC2
cg03050902	0.304355	Factor4	methyl	UBXN8
cg03166323	0.292443	Factor4	methyl	SEPHS2
cg03292617	0.251701	Factor4	methyl	DMPK
cg03446195	0.356831	Factor4	methyl	SHROOM3
cg03676636	0.266528	Factor4	methyl	STPG2
cg03724423	0.241646	Factor4	methyl	HOXA-AS2
cg03724423	0.241646	Factor4	methyl	HOXA-AS3
cg03724423	0.241646	Factor4	methyl	HOXA3
cg03724423	0.241646	Factor4	methyl	HOXA4
cg03724423	0.241646	Factor4	methyl	RP1-170O19.22
cg03848129	0.25543	Factor4	methyl	LRRC37A6P
cg04522531	0.238231	Factor4	methyl	RPL23
cg04522531	0.238231	Factor4	methyl	RPS20P35
cg04522531	0.238231	Factor4	methyl	SNORA21
cg04567659	0.30267	Factor4	methyl	RGS12
cg04620015	0.298658	Factor4	methyl	EPB41L4A
cg04620015	0.298658	Factor4	methyl	EPB41L4A-DT
cg04755361	0.247533	Factor4	methyl	KRTAP26-1
cg04831505	0.249915	Factor4	methyl	TBC1D15
cg05494467	0.265925	Factor4	methyl	PCDHGA1
cg05494467	0.265925	Factor4	methyl	PCDHGA10
cg05494467	0.265925	Factor4	methyl	PCDHGA11
cg05494467	0.265925	Factor4	methyl	PCDHGA12
cg05494467	0.265925	Factor4	methyl	PCDHGA2
cg05494467	0.265925	Factor4	methyl	PCDHGA3
cg05494467	0.265925	Factor4	methyl	PCDHGA4
cg05494467	0.265925	Factor4	methyl	PCDHGA5
cg05494467	0.265925	Factor4	methyl	PCDHGA6
cg05494467	0.265925	Factor4	methyl	PCDHGA7
cg05494467	0.265925	Factor4	methyl	PCDHGA8
cg05494467	0.265925	Factor4	methyl	PCDHGA9
cg05494467	0.265925	Factor4	methyl	PCDHGB1
cg05494467	0.265925	Factor4	methyl	PCDHGB2
cg05494467	0.265925	Factor4	methyl	PCDHGB3
cg05494467	0.265925	Factor4	methyl	PCDHGB4
cg05494467	0.265925	Factor4	methyl	PCDHGB5
cg05494467	0.265925	Factor4	methyl	PCDHGB6
cg05494467	0.265925	Factor4	methyl	PCDHGB7
cg05494467	0.265925	Factor4	methyl	PCDHGC3
cg05494467	0.265925	Factor4	methyl	PCDHGC4
cg05494467	0.265925	Factor4	methyl	PCDHGC5
cg05539811	0.265235	Factor4	methyl	FAM160A2
cg05713859	0.287988	Factor4	methyl	AC006077.3
cg05713859	0.287988	Factor4	methyl	PCBD2
cg05847519	0.303652	Factor4	methyl	CDH13
cg05847519	0.303652	Factor4	methyl	RP11-483P21.2
cg05961348	0.247324	Factor4	methyl	KCNK2
cg06002616	0.306688	Factor4	methyl	SPAG1
cg06072914	0.259538	Factor4	methyl	LIMD1-AS1
cg06072914	0.259538	Factor4	methyl	SACM1L
cg06205614	0.286754	Factor4	methyl	KAT8
cg06205614	0.286754	Factor4	methyl	RP11-196G11.4
cg06549928	0.32059	Factor4	methyl	LRRC8B
cg06715023	0.264089	Factor4	methyl	ATG10
cg06853339	0.325368	Factor4	methyl	TMC6
cg06910290	0.279995	Factor4	methyl	PXK
cg07264216	0.332196	Factor4	methyl	DCUN1D3
cg07264216	0.332196	Factor4	methyl	ERI2
cg07317062	0.246931	Factor4	methyl	HOXA-AS2
cg07317062	0.246931	Factor4	methyl	HOXA-AS3
cg07317062	0.246931	Factor4	methyl	HOXA3
cg07317062	0.246931	Factor4	methyl	HOXA4
cg07317062	0.246931	Factor4	methyl	RP1-170O19.22
cg07317843	0.284955	Factor4	methyl	ABLIM1
cg07963563	0.372969	Factor4	methyl	HSPA12B
cg08124399	0.279637	Factor4	methyl	DDX43
cg08124399	0.279637	Factor4	methyl	OOEP
cg08478685	0.24496	Factor4	methyl	HPCAL1
cg08731435	0.338515	Factor4	methyl	RP11-417L19.5
cg08731435	0.338515	Factor4	methyl	ULK1
cg08740862	0.287744	Factor4	methyl	AHNAK
cg08740862	0.287744	Factor4	methyl	RP11-864I4.4
cg09116081	0.278083	Factor4	methyl	DLX6-AS1
cg10045590	0.24277	Factor4	methyl	IRAK4
cg10045590	0.24277	Factor4	methyl	PUS7L
cg10234998	0.356235	Factor4	methyl	GABBR1
cg10253847	0.332456	Factor4	methyl	NKAPL
cg10308749	0.26874	Factor4	methyl	HEY2
cg10437825	0.250457	Factor4	methyl	CPA6
cg10583736	0.264106	Factor4	methyl	SASH1
cg10618621	0.237364	Factor4	methyl	SLC15A5
cg10640845	0.353455	Factor4	methyl	ONECUT3
cg10727146	0.283788	Factor4	methyl	PCDHGA1
cg10727146	0.283788	Factor4	methyl	PCDHGA10
cg10727146	0.283788	Factor4	methyl	PCDHGA11
cg10727146	0.283788	Factor4	methyl	PCDHGA12
cg10727146	0.283788	Factor4	methyl	PCDHGA2
cg10727146	0.283788	Factor4	methyl	PCDHGA3
cg10727146	0.283788	Factor4	methyl	PCDHGA4
cg10727146	0.283788	Factor4	methyl	PCDHGA5
cg10727146	0.283788	Factor4	methyl	PCDHGA6
cg10727146	0.283788	Factor4	methyl	PCDHGA7
cg10727146	0.283788	Factor4	methyl	PCDHGA8
cg10727146	0.283788	Factor4	methyl	PCDHGA9
cg10727146	0.283788	Factor4	methyl	PCDHGB1
cg10727146	0.283788	Factor4	methyl	PCDHGB2
cg10727146	0.283788	Factor4	methyl	PCDHGB3
cg10727146	0.283788	Factor4	methyl	PCDHGB4
cg10727146	0.283788	Factor4	methyl	PCDHGB5
cg10727146	0.283788	Factor4	methyl	PCDHGB6
cg10727146	0.283788	Factor4	methyl	PCDHGB7
cg10727146	0.283788	Factor4	methyl	PCDHGC3
cg10727146	0.283788	Factor4	methyl	PCDHGC4
cg10727146	0.283788	Factor4	methyl	PCDHGC5
cg10920224	0.231984	Factor4	methyl	TRAF3
cg11079218	0.24732	Factor4	methyl	TNFSF8
cg11410718	0.244665	Factor4	methyl	HOXA-AS2
cg11410718	0.244665	Factor4	methyl	HOXA-AS3
cg11410718	0.244665	Factor4	methyl	HOXA3
cg11410718	0.244665	Factor4	methyl	HOXA4
cg11410718	0.244665	Factor4	methyl	RP1-170O19.22
cg11491749	0.300128	Factor4	methyl	AC007246.3
cg11491749	0.300128	Factor4	methyl	MAP4K3
cg11540735	0.291969	Factor4	methyl	RP1-37E16.12
cg11540735	0.291969	Factor4	methyl	TRIOBP
cg11672632	0.300647	Factor4	methyl	STX18
cg11737172	0.277439	Factor4	methyl	KBTBD11
cg11737172	0.277439	Factor4	methyl	KBTBD11-OT1
cg11737172	0.277439	Factor4	methyl	RP11-439C15.4
cg11737172	0.277439	Factor4	methyl	RP11-439C15.5
cg12065366	0.303347	Factor4	methyl	CHL1
cg12065366	0.303347	Factor4	methyl	CHL1-AS2
cg12211827	0.24606	Factor4	methyl	ADRA2B
cg12316766	0.249368	Factor4	methyl	TP53BP2
cg12399700	0.248396	Factor4	methyl	LHX5
cg12585966	0.23549	Factor4	methyl	FAM129C
cg13041009	0.285926	Factor4	methyl	MAP2K6
cg13835331	0.257552	Factor4	methyl	BLOC1S1
cg13835331	0.257552	Factor4	methyl	ITGA7
cg13835331	0.257552	Factor4	methyl	RP11-644F5.10
cg14268632	0.256566	Factor4	methyl	RP1-37E16.12
cg14268632	0.256566	Factor4	methyl	TRIOBP
cg14345882	0.252609	Factor4	methyl	BTN3A2
cg14551984	0.234725	Factor4	methyl	SGO2
cg14685305	0.257701	Factor4	methyl	PMAIP1
cg14886849	0.274224	Factor4	methyl	TRAF3
cg14902306	0.299993	Factor4	methyl	DRG1
cg14902306	0.299993	Factor4	methyl	EIF4ENIF1
cg14902306	0.299993	Factor4	methyl	SFI1
cg15218485	0.248825	Factor4	methyl	RREB1
cg15446939	0.246523	Factor4	methyl	CASC3
cg15469871	0.241349	Factor4	methyl	LRRC37A6P
cg15764445	0.325142	Factor4	methyl	PCNT
cg15855900	0.270608	Factor4	methyl	CA7
cg15855900	0.270608	Factor4	methyl	NAE1
cg15855900	0.270608	Factor4	methyl	RP11-61A14.1
cg15915632	0.338096	Factor4	methyl	C5AR1
cg15931921	0.273455	Factor4	methyl	DLL1
cg16143502	0.294135	Factor4	methyl	DDX43
cg16143502	0.294135	Factor4	methyl	OOEP
cg16473762	0.411318	Factor4	methyl	ZNF831
cg16561543	0.330615	Factor4	methyl	BRF1
cg16561543	0.330615	Factor4	methyl	BTBD6
cg16896079	0.315991	Factor4	methyl	PDZRN4
cg16982215	0.236145	Factor4	methyl	POLR2C
cg17183213	0.243389	Factor4	methyl	CYP1A1
cg17188169	0.275458	Factor4	methyl	DDX43
cg17188169	0.275458	Factor4	methyl	OOEP
cg17237907	0.29231	Factor4	methyl	MICAL1
cg17388039	0.305705	Factor4	methyl	HEBP2
cg17388039	0.305705	Factor4	methyl	MARCKSL1P2
cg17490973	0.3107	Factor4	methyl	CTSV
cg17689206	0.303003	Factor4	methyl	R3HDM1
cg17689206	0.303003	Factor4	methyl	ZRANB3
cg17714276	0.274505	Factor4	methyl	GUCY1A1
cg17788362	0.306603	Factor4	methyl	SYNCRIP
cg17806882	0.258521	Factor4	methyl	GIMAP7
cg18043888	0.361444	Factor4	methyl	RHOD
cg18160135	0.230136	Factor4	methyl	AC019131.1
cg18160135	0.230136	Factor4	methyl	EIF4E
cg18160135	0.230136	Factor4	methyl	RP11-571L19.7
cg18232313	0.32788	Factor4	methyl	NHLRC1
cg18349077	0.24024	Factor4	methyl	TMEM87B
cg18854474	0.245964	Factor4	methyl	SFXN1
cg19503992	0.37327	Factor4	methyl	RP11-229P13.23
cg19503992	0.37327	Factor4	methyl	SAPCD2
cg19592277	0.303316	Factor4	methyl	GPR75
cg19592277	0.303316	Factor4	methyl	GPR75-ASB3
cg19733867	0.273666	Factor4	methyl	PLEC
cg19981660	0.311206	Factor4	methyl	EP400
cg20084219	0.269083	Factor4	methyl	C17orf98
cg20109624	0.241072	Factor4	methyl	PKD1L2
cg20113012	0.262125	Factor4	methyl	CDC42EP4
cg20168479	0.295661	Factor4	methyl	CMTM7
cg20169779	0.258473	Factor4	methyl	SYCE1
cg20659463	0.399777	Factor4	methyl	NDUFV2
cg20659463	0.399777	Factor4	methyl	RP11-21J18.1
cg21634218	0.230998	Factor4	methyl	CTD-2126E3.3
cg21634218	0.230998	Factor4	methyl	FLJ26850
cg21634218	0.230998	Factor4	methyl	ZNF473
cg21778743	0.305143	Factor4	methyl	AC008073.7
cg21778743	0.305143	Factor4	methyl	FAM228A
cg21778743	0.305143	Factor4	methyl	RP11-507M3.1
cg21893210	0.259567	Factor4	methyl	GLB1L
cg21992844	0.254955	Factor4	methyl	NGLY1
cg21992844	0.254955	Factor4	methyl	OXSM
cg22205276	0.354031	Factor4	methyl	TNFRSF11A
cg22344122	0.231386	Factor4	methyl	RHOD
cg22535103	0.265606	Factor4	methyl	LINC00588
cg22549408	0.265336	Factor4	methyl	PMAIP1
cg22611419	0.262731	Factor4	methyl	ENGASE
cg22625220	0.321243	Factor4	methyl	NCOR1
cg22625220	0.321243	Factor4	methyl	PIGL
cg22955306	0.230234	Factor4	methyl	ELANE
cg23084705	0.255725	Factor4	methyl	PMAIP1
cg23173951	0.308238	Factor4	methyl	KLHDC4
cg23213327	0.272132	Factor4	methyl	RSAD2
cg23290482	0.259075	Factor4	methyl	C17orf98
cg23962789	0.347853	Factor4	methyl	ZC3H12C
cg24039723	0.268989	Factor4	methyl	ANK3
cg24163568	0.255864	Factor4	methyl	TPPP
cg24169822	0.237124	Factor4	methyl	HOXA-AS2
cg24169822	0.237124	Factor4	methyl	HOXA-AS3
cg24169822	0.237124	Factor4	methyl	HOXA3
cg24169822	0.237124	Factor4	methyl	HOXA4
cg24169822	0.237124	Factor4	methyl	RP1-170O19.22
cg24503272	0.265673	Factor4	methyl	MRPL18
cg24503272	0.265673	Factor4	methyl	TCP1
cg24759919	0.323178	Factor4	methyl	CTD-3214H19.4
cg24759919	0.323178	Factor4	methyl	CTD-3214H19.6
cg24759919	0.323178	Factor4	methyl	STXBP2
cg24993869	0.23688	Factor4	methyl	LINC00571
cg25038060	0.269736	Factor4	methyl	RHBDF2
cg25176297	0.326973	Factor4	methyl	HEATR5B
cg25376110	0.248501	Factor4	methyl	TXK
cg26030713	0.250156	Factor4	methyl	MCMDC2
cg26195577	0.245308	Factor4	methyl	APMAP
cg26413432	0.277634	Factor4	methyl	RBM46
cg26413432	0.277634	Factor4	methyl	RP11-21G20.3
cg26472643	0.2566	Factor4	methyl	CACNB4
cg27427234	0.254931	Factor4	methyl	ISM1
cg27521071	0.231774	Factor4	methyl	LINC00578
22:46539639-A-G	0.493521	Factor4	SNP	PPARA
4:82195346-G-C	0.583756	Factor4	SNP	PRKG2
4:82195349-T-C	0.583756	Factor4	SNP	PRKG2
4:82269628-A-G	0.549541	Factor4	SNP	RASGEF1B
4:82269808-G-A	0.549541	Factor4	SNP	RASGEF1B
4:82271025-C-T	0.511987	Factor4	SNP	RASGEF1B
4:82271434-C-T	0.511987	Factor4	SNP	RASGEF1B
4:82271702-C-A	0.511987	Factor4	SNP	RASGEF1B
4:82271775-G-A	0.511987	Factor4	SNP	RASGEF1B
4:82271857-C-T	0.511987	Factor4	SNP	RASGEF1B
4:82272037-T-A	0.511987	Factor4	SNP	RASGEF1B
4:82272047-C-A	0.511987	Factor4	SNP	RASGEF1B
4:82272565-G-A	0.511987	Factor4	SNP	RASGEF1B
6:10960173-C-G	0.473646	Factor4	SNP	LOC101928191
6:10966541-T-A	0.475115	Factor4	SNP	LOC101928191
6:10979018-T-C	0.563072	Factor4	SNP	LOC101928191
6:152163381-A-G	0.442824	Factor4	SNP	ESR1
9:107656122-A-C	0.471775	Factor4	SNP	ABCA1
exm-rs10896053	0.564548	Factor4	SNP	OVOL1-AS1
exm-rs9300212	0.447113	Factor4	SNP	SYT10
JHU_1.111110461	0.630004	Factor4	SNP	KCNA2
JHU_1.15759225	0.702502	Factor4	SNP	CTRC
JHU_1.20018095	0.544489	Factor4	SNP	HTR6
JHU_1.202945725	0.537933	Factor4	SNP	CYB5R1
JHU_1.218073394	0.453489	Factor4	SNP	LINC00210
JHU_1.225265204	0.462323	Factor4	SNP	DNAH14
JHU_1.231721968	0.516152	Factor4	SNP	LINC00582
JHU_1.237543721	0.506171	Factor4	SNP	MIR4428
JHU_1.245580391	0.656952	Factor4	SNP	KIF26B-AS1
JHU_1.71018265	0.604758	Factor4	SNP	CTH
JHU_1.75203800	0.478782	Factor4	SNP	CRYZ
JHU_1.84197405	0.449515	Factor4	SNP	LOC101927560
JHU_1.886816	0.631653	Factor4	SNP	NOC2L
JHU_10.118198267	0.491988	Factor4	SNP	PNLIPRP3
JHU_10.132564296	0.742112	Factor4	SNP	MIR378C
JHU_10.2389413	0.616766	Factor4	SNP	LINC00701
JHU_10.2399809	0.617463	Factor4	SNP	LINC00701
JHU_10.25991308	0.755112	Factor4	SNP	LINC00836
JHU_10.62713747	0.738477	Factor4	SNP	RHOBTB1
JHU_10.73294211	0.449275	Factor4	SNP	CDH23-AS1
JHU_10.92702701	0.523833	Factor4	SNP	XLOC_008559
JHU_11.106941959	0.536475	Factor4	SNP	GUCY1A2
JHU_11.106981332	0.535131	Factor4	SNP	GUCY1A2
JHU_11.20463335	0.495458	Factor4	SNP	PRMT3
JHU_11.6844955	0.443978	Factor4	SNP	OR10A5
JHU_11.83557974	0.508989	Factor4	SNP	DLG2
JHU_12.31785635	0.448696	Factor4	SNP	ETFBKMT
JHU_12.44963543	0.488878	Factor4	SNP	NELL2
JHU_13.107279344	0.468619	Factor4	SNP	LINC00551
JHU_13.37993196	0.514831	Factor4	SNP	LINC01048
JHU_13.39710947	0.539345	Factor4	SNP	NHLRC3
JHU_13.40943036	0.53968	Factor4	SNP	LINC00598
JHU_13.65122488	0.524548	Factor4	SNP	LINC00355
JHU_13.76682181	0.443705	Factor4	SNP	LINC00561
JHU_14.102776948	0.693604	Factor4	SNP	MOK
JHU_14.28878565	0.502657	Factor4	SNP	FOXG1-AS1
JHU_14.53649771	0.69823	Factor4	SNP	LOC101927620
JHU_14.81853519	0.617614	Factor4	SNP	STON2
JHU_14.86044577	0.622946	Factor4	SNP	FLRT2
JHU_15.89118150	0.680925	Factor4	SNP	DET1
JHU_16.4036984	0.478835	Factor4	SNP	LINC02861
JHU_16.76407051	0.610287	Factor4	SNP	CNTNAP4
JHU_16.77564997	0.453366	Factor4	SNP	ADAMTS18
JHU_16.84034585	0.519464	Factor4	SNP	NECAB2
JHU_16.84034980	0.519464	Factor4	SNP	NECAB2
JHU_16.84035113	0.449856	Factor4	SNP	NECAB2
JHU_16.84181364	0.489578	Factor4	SNP	DNAAF1
JHU_18.5501269	0.491252	Factor4	SNP	EPB41L3
JHU_19.2391392	0.840806	Factor4	SNP	TMPRSS9
JHU_19.47792246	0.665607	Factor4	SNP	INAFM1
JHU_19.52320780	0.520822	Factor4	SNP	FPR3
JHU_19.652543	0.668581	Factor4	SNP	RNF126
JHU_2.100971050	0.447499	Factor4	SNP	LONRF2
JHU_2.100985227	0.447499	Factor4	SNP	LONRF2
JHU_2.200617460	0.6992	Factor4	SNP	FTCDNL1
JHU_2.206379306	0.541399	Factor4	SNP	NRP2
JHU_2.224643426	0.454046	Factor4	SNP	AP1S3
JHU_2.29275684	0.544193	Factor4	SNP	PCARE
JHU_2.3073958	0.565463	Factor4	SNP	LINC01250
JHU_2.54693753	0.531115	Factor4	SNP	SPTBN1
JHU_20.36261546	0.459517	Factor4	SNP	LINC00489
JHU_21.16440496	0.710438	Factor4	SNP	NRIP1
JHU_21.16789470	0.559681	Factor4	SNP	USP25
JHU_21.16794774	0.555764	Factor4	SNP	USP25
JHU_21.25337894	0.550918	Factor4	SNP	LINC01689
JHU_21.28070267	0.695741	Factor4	SNP	CYYR1
JHU_21.45709170	0.504055	Factor4	SNP	AIRE
JHU_22.40914813	0.459052	Factor4	SNP	MRTFA-AS1
JHU_22.44924919	0.520895	Factor4	SNP	RTL6
JHU_3.169354497	0.454467	Factor4	SNP	MECOM
JHU_3.176443941	0.446815	Factor4	SNP	LINC01208
JHU_3.192255075	0.461159	Factor4	SNP	FGF12-AS2
JHU_3.195258744	0.450739	Factor4	SNP	PPP1R2
JHU_3.31287387	0.634011	Factor4	SNP	MIR466
JHU_3.56307289	0.4879	Factor4	SNP	ERC2
JHU_4.118562103	0.540726	Factor4	SNP	LINC02264
JHU_4.158641760	0.614598	Factor4	SNP	LINC02433
JHU_4.170822431	0.447991	Factor4	SNP	LINC02275
JHU_4.170822446	0.447991	Factor4	SNP	LINC02275
JHU_4.183952947	0.561616	Factor4	SNP	CIBAR1P2
JHU_4.186377533	0.517888	Factor4	SNP	LOC105377590
JHU_4.21115055	0.448133	Factor4	SNP	KCNIP4
JHU_4.21115103	0.448133	Factor4	SNP	KCNIP4
JHU_4.21118936	0.448133	Factor4	SNP	KCNIP4
JHU_4.2393466	0.57234	Factor4	SNP	ZFYVE28
JHU_5.153480626	0.519637	Factor4	SNP	MFAP3
JHU_5.154933143	0.472359	Factor4	SNP	KIF4B
JHU_5.168369740	0.561532	Factor4	SNP	SLIT3-AS1
JHU_5.178595337	0.634106	Factor4	SNP	ZNF354C
JHU_5.46218947	0.51392	Factor4	SNP	HCN1
JHU_5.46240129	0.545041	Factor4	SNP	HCN1
JHU_6.145836352	0.539141	Factor4	SNP	EPM2A
JHU_6.168610960	0.455095	Factor4	SNP	LOC105378137
JHU_6.169311728	0.521927	Factor4	SNP	LOC105378146
JHU_6.170755519	0.617431	Factor4	SNP	PSMB1
JHU_6.26376459	0.64497	Factor4	SNP	BTN2A2
JHU_6.55756895	0.601833	Factor4	SNP	BMP5
JHU_6.55760713	0.522901	Factor4	SNP	BMP5
JHU_6.55765751	0.522901	Factor4	SNP	BMP5
JHU_7.142198079	0.677781	Factor4	SNP	MIR11400
JHU_7.40759729	0.476127	Factor4	SNP	LINC01450
JHU_7.67174538	0.467238	Factor4	SNP	LOC102723427
JHU_7.87982991	0.565248	Factor4	SNP	STEAP4
JHU_8.125361584	0.637843	Factor4	SNP	TMEM65
JHU_8.135105008	0.611043	Factor4	SNP	LOC101927822
JHU_8.4544949	0.596001	Factor4	SNP	CSMD1
JHU_8.85947193	0.597267	Factor4	SNP	LRRCC1
JHU_9.112406593	0.478497	Factor4	SNP	PALM2AKAP2
JHU_9.132258866	0.591211	Factor4	SNP	LINC00963
JHU_9.7492995	0.478087	Factor4	SNP	DMAC1
rs10006245	0.484303	Factor4	SNP	TRIML1
rs10089319	0.462309	Factor4	SNP	PSD3
rs10094698	0.526767	Factor4	SNP	TRIB1
rs1012854	0.963979	Factor4	SNP	DSCAM
rs10146876	0.513526	Factor4	SNP	LINC02325
rs10148163	0.586053	Factor4	SNP	GNG2
rs10175601	0.463115	Factor4	SNP	PARD3B
rs10179274	0.656387	Factor4	SNP	EMX1
rs10181515	0.441473	Factor4	SNP	LOC646736
rs10237225	0.47372	Factor4	SNP	XRCC2
rs10241902	0.643315	Factor4	SNP	DLX6
rs10245608	0.484848	Factor4	SNP	LINC01449
rs1032707	0.520488	Factor4	SNP	LINC01411
rs10407639	0.611738	Factor4	SNP	PSG8
rs1040962	0.457674	Factor4	SNP	LHFPL6
rs10409677	0.535213	Factor4	SNP	PSG3
rs10412221	0.542696	Factor4	SNP	PSG3
rs10419464	0.509033	Factor4	SNP	IGLON5
rs10421714	0.585997	Factor4	SNP	PSG3
rs10422778	0.492875	Factor4	SNP	EBI3
rs10431855	0.526571	Factor4	SNP	LINC00929
rs10481656	0.59142	Factor4	SNP	KLF4
rs1048203	0.542848	Factor4	SNP	PPIL6
rs10505456	0.528063	Factor4	SNP	LINC00861
rs10517706	0.544881	Factor4	SNP	LINC02233
rs10732921	0.507323	Factor4	SNP	LOC101927824
rs10741800	0.619815	Factor4	SNP	MIR4694
rs10751039	0.57042	Factor4	SNP	LINC02720
rs10756982	0.688246	Factor4	SNP	MIR3152
rs10758205	0.510256	Factor4	SNP	AQP3
rs10761280	0.737909	Factor4	SNP	MIR4291
rs10763995	0.513237	Factor4	SNP	LOC101928834
rs1077613	0.654342	Factor4	SNP	LOC285593
rs10779748	0.626537	Factor4	SNP	C1orf127
rs10782344	0.459972	Factor4	SNP	SNORD28B
rs10784493	0.524521	Factor4	SNP	HMGA2
rs10793294	0.500201	Factor4	SNP	GAB2
rs10795528	0.640169	Factor4	SNP	SNORD129
rs10802587	0.759178	Factor4	SNP	RYR2
rs10808343	0.588656	Factor4	SNP	LINC02209
rs10826591	0.602542	Factor4	SNP	LYZL1
rs10829792	0.56655	Factor4	SNP	MIR378C
rs10832924	0.626898	Factor4	SNP	MIR3159
rs10852106	0.449678	Factor4	SNP	LINC01586
rs10858311	0.512809	Factor4	SNP	FCN1
rs10870643	0.444185	Factor4	SNP	LINC00398
rs10872502	0.570023	Factor4	SNP	ABRACL
rs10874981	0.504909	Factor4	SNP	TGFBR3
rs10880776	0.493628	Factor4	SNP	ANO6
rs10882672	0.557617	Factor4	SNP	LINC02655
rs10885935	0.491988	Factor4	SNP	PNLIPRP3
rs10889881	0.69996	Factor4	SNP	CTH
rs10901705	0.537945	Factor4	SNP	DOCK1
rs10909990	0.543649	Factor4	SNP	TPRG1L
rs10910653	0.491853	Factor4	SNP	NTPCR
rs10914755	0.543128	Factor4	SNP	ZSCAN20
rs10920364	0.541925	Factor4	SNP	LGR6
rs10926303	0.468604	Factor4	SNP	GREM2
rs10937807	0.44201	Factor4	SNP	MIR4798
rs10939464	0.597538	Factor4	SNP	RAB28
rs10944470	0.521934	Factor4	SNP	GJA10
rs10957150	0.504196	Factor4	SNP	CHD7
rs10961225	0.49732	Factor4	SNP	DMRT2
rs10978480	0.451254	Factor4	SNP	MIR8081
rs10979978	0.476874	Factor4	SNP	PALM2AKAP2
rs11084904	0.463284	Factor4	SNP	UQCR11
rs1109661	0.736281	Factor4	SNP	SLC35F4
rs111547243	0.491988	Factor4	SNP	PNLIPRP3
rs11158373	0.502295	Factor4	SNP	LINC00644
rs11167468	0.458541	Factor4	SNP	MIR145
rs111810898	0.487704	Factor4	SNP	NEUROG3
rs111872907	0.56655	Factor4	SNP	MIR378C
rs11212024	0.541282	Factor4	SNP	GUCY1A2
rs11222524	0.461312	Factor4	SNP	NTM
rs112503793	0.502785	Factor4	SNP	CNIH3
rs11263683	0.734305	Factor4	SNP	NIPA2
rs113309845	0.580035	Factor4	SNP	CELSR1
rs11484500	0.517815	Factor4	SNP	NTPCR
rs1152161	0.445183	Factor4	SNP	NUDT12
rs11575650	0.449111	Factor4	SNP	HABP2
rs11596919	0.629565	Factor4	SNP	LINC01561
rs11599596	0.570859	Factor4	SNP	JMJD1C
rs1161298	0.443911	Factor4	SNP	SLC46A3
rs11618757	0.510029	Factor4	SNP	SIAH3
rs11672349	0.525974	Factor4	SNP	CPAMD8
rs11700509	0.676769	Factor4	SNP	DSCAM
rs11711229	0.562092	Factor4	SNP	CNTN4
rs11713002	0.446477	Factor4	SNP	OSTN
rs11722442	0.450516	Factor4	SNP	KDR
rs11763643	0.660267	Factor4	SNP	TMEM209
rs11864177	0.505045	Factor4	SNP	ADAMTS18
rs11930453	0.566374	Factor4	SNP	TBC1D9
rs11938641	0.583756	Factor4	SNP	PRKG2
rs11959995	0.57589	Factor4	SNP	LINC01846
rs11966235	0.508397	Factor4	SNP	LOC101929523
rs11982280	0.464116	Factor4	SNP	VIPR2
rs11999651	0.667326	Factor4	SNP	MIR4291
rs12040259	0.467539	Factor4	SNP	DISC1
rs12046366	0.672096	Factor4	SNP	BRINP3
rs12090526	0.530221	Factor4	SNP	GREM2
rs12128914	0.453566	Factor4	SNP	C1orf21
rs12199613	0.652959	Factor4	SNP	BTN3A2
rs12216311	0.443745	Factor4	SNP	TSG1
rs12223802	0.48657	Factor4	SNP	SLN
rs12232113	0.470308	Factor4	SNP	LOC105370697
rs12242080	0.460122	Factor4	SNP	LNCAROD
rs12329503	0.528671	Factor4	SNP	SRC
rs12330930	0.46067	Factor4	SNP	PRKG2-AS1
rs12364988	0.479056	Factor4	SNP	LOC105369535
rs12428391	0.521701	Factor4	SNP	CAB39L
rs1243000	0.49278	Factor4	SNP	NCOR2
rs12474620	0.541929	Factor4	SNP	NRP2
rs12497656	0.625882	Factor4	SNP	ZBED2
rs12531117	0.614981	Factor4	SNP	C7orf33
rs12543494	0.756085	Factor4	SNP	LOC101929294
rs12600108	0.540043	Factor4	SNP	MIR3935
rs1261938	0.555393	Factor4	SNP	LINC02720
rs12656362	0.514233	Factor4	SNP	LINC01411
rs12678474	0.450276	Factor4	SNP	LOC100128993
rs12678642	0.714088	Factor4	SNP	LOC101929294
rs12693898	0.595984	Factor4	SNP	FTCDNL1
rs12728911	0.460633	Factor4	SNP	LRRC47
rs12744536	0.639917	Factor4	SNP	GREM2
rs12744967	0.453489	Factor4	SNP	LINC00210
rs1279742	0.450285	Factor4	SNP	TRIM7
rs12896377	0.471602	Factor4	SNP	MOK
rs12969615	0.477134	Factor4	SNP	PARD6G-AS1
rs13081402	0.730875	Factor4	SNP	ERC2
rs13128284	0.46919	Factor4	SNP	NDNF
rs13152639	0.50423	Factor4	SNP	PDGFC
rs13152810	0.558202	Factor4	SNP	LINC02233
rs13180	0.509345	Factor4	SNP	HYKK
rs13240172	0.45211	Factor4	SNP	LINC02889
rs13253633	0.45664	Factor4	SNP	SGCZ
rs13266786	0.477505	Factor4	SNP	GDF6
rs1333099	0.506844	Factor4	SNP	KLF5
rs1334583	0.544182	Factor4	SNP	XLOC_008559
rs13354339	0.51392	Factor4	SNP	HCN1
rs13404965	0.447499	Factor4	SNP	LONRF2
rs13427222	0.572113	Factor4	SNP	EDAR
rs1346028	0.496275	Factor4	SNP	MIR4694
rs1360547	0.477347	Factor4	SNP	C9orf92
rs136400	0.527297	Factor4	SNP	EP300-AS1
rs137098	0.488643	Factor4	SNP	RRP7BP
rs1381136	0.463129	Factor4	SNP	NAALADL2-AS3
rs1391397	0.440815	Factor4	SNP	FAT4
rs1396898	0.465505	Factor4	SNP	LOC153910
rs1400209	0.470097	Factor4	SNP	CNTN4
rs1417184	0.554616	Factor4	SNP	NEBL
rs1419305	0.461506	Factor4	SNP	CAPN2
rs1424065	0.580976	Factor4	SNP	CDH13
rs1427771	0.46923	Factor4	SNP	MIR620
rs1447439	0.585969	Factor4	SNP	LINC00698
rs1471649	0.481067	Factor4	SNP	LYPD6B
rs1488212	0.525756	Factor4	SNP	LRRC3B
rs1506074	0.462323	Factor4	SNP	DNAH14
rs1513630	0.459608	Factor4	SNP	NPAS2
rs1530720	0.559832	Factor4	SNP	EPC2
rs1536586	0.689773	Factor4	SNP	ACER2
rs153992	0.513538	Factor4	SNP	ARL15
rs155525	0.607372	Factor4	SNP	ITGA9
rs159606	0.458979	Factor4	SNP	LINC02111
rs1655305	0.449	Factor4	SNP	LINC00582
rs16842895	0.499361	Factor4	SNP	MAP2
rs16851115	0.622947	Factor4	SNP	LINC01192
rs16882424	0.558894	Factor4	SNP	ARL15
rs16906793	0.459833	Factor4	SNP	LOC101927915
rs169915	0.443604	Factor4	SNP	FHIT
rs17039374	0.477308	Factor4	SNP	LINC02233
rs17084873	0.508009	Factor4	SNP	TTC37
rs17094643	0.548027	Factor4	SNP	PNLIPRP3
rs17396800	0.489912	Factor4	SNP	CAPN13
rs1760921	0.508686	Factor4	SNP	PARP2
rs1765777	0.465739	Factor4	SNP	LINC00582
rs1777334	0.564746	Factor4	SNP	SVIL
rs1777606	0.534099	Factor4	SNP	WNT2B
rs1789377	0.452192	Factor4	SNP	ZC3H12C
rs1806506	0.48545	Factor4	SNP	FAM241A
rs1818193	0.492101	Factor4	SNP	NECAB1
rs181916	0.565275	Factor4	SNP	ARL15
rs1861085	0.459326	Factor4	SNP	TC2N
rs1861698	0.562388	Factor4	SNP	ART4
rs1883567	0.573682	Factor4	SNP	HTR6
rs1884576	0.47785	Factor4	SNP	ZDHHC14
rs1895140	0.496592	Factor4	SNP	LINC01411
rs1977751	0.494511	Factor4	SNP	LINC02529
rs1978837	0.456049	Factor4	SNP	LINC01950
rs1985221	0.732175	Factor4	SNP	LOC101927845
rs1992730	0.695774	Factor4	SNP	PCSK6
rs1997810	0.545216	Factor4	SNP	BTBD3
rs2005407	0.511275	Factor4	SNP	DPP10
rs2010463	0.498318	Factor4	SNP	MIR6124
rs2011040	0.47619	Factor4	SNP	LINC01898
rs201165237	0.6123	Factor4	SNP	C8orf37
rs2023665	0.48178	Factor4	SNP	SARDH
rs2040366	0.471443	Factor4	SNP	MIR11400
rs2042286	0.442458	Factor4	SNP	SELENOW
rs2067860	0.590846	Factor4	SNP	MIR3182
rs2069220	0.454427	Factor4	SNP	LOC100506271
rs2075876	0.568728	Factor4	SNP	AIRE
rs2076744	0.516712	Factor4	SNP	MIR4715
rs2107441	0.677104	Factor4	SNP	ABCC3
rs2114802	0.449502	Factor4	SNP	GACAT3
rs2139266	0.475658	Factor4	SNP	TRIM42
rs2140663	0.650106	Factor4	SNP	GRID1-AS1
rs2146423	0.562786	Factor4	SNP	SPATA6L
rs2149834	0.4944	Factor4	SNP	SNORA89
rs2156099	0.569652	Factor4	SNP	MIR548AV
rs2158039	0.53034	Factor4	SNP	LINC01483
rs2161829	0.474989	Factor4	SNP	INSIG2
rs2175359	0.606024	Factor4	SNP	LMNB1-DT
rs2186848	0.462359	Factor4	SNP	METTL4
rs2207888	0.558193	Factor4	SNP	LOC101927159
rs222130	0.606756	Factor4	SNP	BMERB1
rs2236493	0.607374	Factor4	SNP	MOK
rs2239803	0.474736	Factor4	SNP	HLA-DRA
rs2239804	0.476045	Factor4	SNP	HLA-DRA
rs2248932	0.557844	Factor4	SNP	BLK
rs2277939	0.739483	Factor4	SNP	SAP30L
rs2278990	0.505646	Factor4	SNP	DMXL2
rs2300977	0.45643	Factor4	SNP	ADAM23
rs2305935	0.532101	Factor4	SNP	NCAPH
rs2305995	0.450432	Factor4	SNP	ENOSF1
rs2315942	0.528124	Factor4	SNP	MIR3938
rs2323661	0.483209	Factor4	SNP	TEKT3
rs2357582	0.62162	Factor4	SNP	PCNX2
rs2359444	0.459413	Factor4	SNP	LINC01478
rs2371368	0.567988	Factor4	SNP	PCLO
rs2388084	0.58146	Factor4	SNP	MTUS2-AS1
rs2403587	0.495458	Factor4	SNP	PRMT3
rs2404228	0.606171	Factor4	SNP	ERICH6B
rs2423846	0.537379	Factor4	SNP	MACROD2-AS1
rs2443723	0.50049	Factor4	SNP	VGLL4
rs2469825	0.584354	Factor4	SNP	KRT24
rs2490997	0.737909	Factor4	SNP	MIR4291
rs249479	0.614715	Factor4	SNP	LINC02219
rs2510464	0.635383	Factor4	SNP	CCND1
rs2544814	0.561895	Factor4	SNP	PDLIM7
rs2581169	0.492678	Factor4	SNP	LINC01981
rs259439	0.651656	Factor4	SNP	ZNF385D-AS2
rs260740	0.506145	Factor4	SNP	EDN3
rs2615071	0.632116	Factor4	SNP	SRP9
rs2666242	0.497929	Factor4	SNP	IATPR
rs2680332	0.625151	Factor4	SNP	MTRNR2L5
rs2701859	0.480165	Factor4	SNP	LINC00598
rs2708697	0.601974	Factor4	SNP	TMPRSS11E
rs2714068	0.622064	Factor4	SNP	GRAMD1B
rs2729054	0.467926	Factor4	SNP	LINC01266
rs2741816	0.542683	Factor4	SNP	OR10A5
rs2768447	0.443726	Factor4	SNP	MIR4480
rs2771327	0.500064	Factor4	SNP	RNASE2
rs2803310	0.597269	Factor4	SNP	PRKCZ
rs2821296	0.514482	Factor4	SNP	NEGR1
rs2822964	0.527928	Factor4	SNP	LINC02246
rs2823030	0.710438	Factor4	SNP	NRIP1
rs2823269	0.559681	Factor4	SNP	USP25
rs2823270	0.555764	Factor4	SNP	USP25
rs2852	0.531085	Factor4	SNP	KCNMB4
rs28609331	0.572674	Factor4	SNP	THEGL
rs28619983	0.596905	Factor4	SNP	FAM20C
rs28643315	0.695063	Factor4	SNP	PHYHIP
rs28710817	0.55731	Factor4	SNP	GLRA3
rs2879324	0.752837	Factor4	SNP	KCNIP1
rs28819979	0.447183	Factor4	SNP	PLAC8
rs2887885	0.469649	Factor4	SNP	DCD
rs2889460	0.497949	Factor4	SNP	MIR7157
rs2897868	0.493628	Factor4	SNP	ANO6
rs292661	0.559377	Factor4	SNP	STRA8
rs2943641	0.473054	Factor4	SNP	LOC646736
rs2970120	0.528638	Factor4	SNP	LOC101926968
rs2986276	0.492477	Factor4	SNP	DMAC1
rs3016311	0.594221	Factor4	SNP	CD248
rs3107556	0.583181	Factor4	SNP	LRRC70
rs31535	0.489495	Factor4	SNP	LECT2
rs33779	0.478977	Factor4	SNP	TMEM158
rs34095688	0.749722	Factor4	SNP	LINC02472
rs34303008	0.466374	Factor4	SNP	RMDN2
rs34538475	0.536922	Factor4	SNP	AMBN
rs34552649	0.463586	Factor4	SNP	REG3G
rs34864871	0.691494	Factor4	SNP	LINC01865
rs35060130	0.45703	Factor4	SNP	CRHBP
rs35108861	0.49163	Factor4	SNP	CCDC66
rs35290855	0.684546	Factor4	SNP	PLCZ1
rs35546986	0.527297	Factor4	SNP	EP300-AS1
rs356354	0.527578	Factor4	SNP	LINC00537
rs356486	0.589999	Factor4	SNP	CXXC5
rs3738632	0.496083	Factor4	SNP	CPLANE2
rs3745098	0.450044	Factor4	SNP	ZNF610
rs3757529	0.522513	Factor4	SNP	MIOS
rs3805500	0.522484	Factor4	SNP	DROSHA
rs3815661	0.515314	Factor4	SNP	LINC00938
rs3824789	0.519989	Factor4	SNP	SLIT1-AS1
rs3824886	0.495458	Factor4	SNP	PRMT3
rs3829594	0.454614	Factor4	SNP	GOSR1
rs3829647	0.459771	Factor4	SNP	HAS1
rs3844534	0.507548	Factor4	SNP	STON2
rs386274	0.477969	Factor4	SNP	RTF2
rs3910679	0.574708	Factor4	SNP	LIPM
rs394843	0.56958	Factor4	SNP	MIR648
rs3957506	0.715623	Factor4	SNP	MIR4291
rs4072214	0.510445	Factor4	SNP	MIR378C
rs4078458	0.450919	Factor4	SNP	CORO2B
rs4233083	0.548552	Factor4	SNP	CTH
rs4237423	0.447024	Factor4	SNP	LINC02649
rs4275192	0.513071	Factor4	SNP	INSIG1
rs4309324	0.496905	Factor4	SNP	TRIM9
rs4315518	0.624302	Factor4	SNP	LINC01923
rs4344139	0.76572	Factor4	SNP	MIR4291
rs4350205	0.50593	Factor4	SNP	CD53
rs4383786	0.603733	Factor4	SNP	LOC105378137
rs4389538	0.444492	Factor4	SNP	PALLD
rs4441710	0.525935	Factor4	SNP	NKX1-1
rs447363	0.445095	Factor4	SNP	GLRX3
rs4515884	0.544182	Factor4	SNP	XLOC_008559
rs4520105	0.643003	Factor4	SNP	LOC100128325
rs4535457	0.483735	Factor4	SNP	CDH18
rs4561724	0.458848	Factor4	SNP	HCK
rs4562962	0.448217	Factor4	SNP	SLITRK1
rs4579118	0.743788	Factor4	SNP	TBC1D14
rs4586589	0.583078	Factor4	SNP	NABP1
rs4587034	0.504135	Factor4	SNP	MAST4
rs4601978	0.585753	Factor4	SNP	MOK
rs4612222	0.517355	Factor4	SNP	GALNT17
rs4639059	0.499862	Factor4	SNP	LINC02261
rs4659997	0.505391	Factor4	SNP	GREM2
rs4676410	0.501023	Factor4	SNP	GPR35
rs4688468	0.448549	Factor4	SNP	ADAMTS9-AS1
rs4691436	0.582065	Factor4	SNP	LINC02433
rs4694548	0.454538	Factor4	SNP	ADAMTS3
rs4729986	0.57452	Factor4	SNP	ORC5
rs4732343	0.470141	Factor4	SNP	KIAA1549
rs4740307	0.502242	Factor4	SNP	RAPGEF1
rs4748040	0.676012	Factor4	SNP	BEND7
rs4761378	0.519979	Factor4	SNP	E2F7
rs4771295	0.786303	Factor4	SNP	RNF113B
rs4786939	0.454253	Factor4	SNP	RBFOX1
rs4885877	0.636897	Factor4	SNP	SLITRK1
rs4892250	0.501821	Factor4	SNP	ZNF407
rs4899260	0.472144	Factor4	SNP	ZFP36L1
rs4916794	0.457755	Factor4	SNP	LINC01339
rs4943773	0.441232	Factor4	SNP	LINC00598
rs4952002	0.498915	Factor4	SNP	CAPN13
rs4978343	0.48847	Factor4	SNP	KLF4
rs502139	0.472495	Factor4	SNP	SRD5A2
rs515583	0.458809	Factor4	SNP	LINC02535
rs516410	0.607391	Factor4	SNP	ZNF407
rs536333	0.45354	Factor4	SNP	LOC101929208
rs542305	0.579518	Factor4	SNP	PRRC2B
rs542939	0.52018	Factor4	SNP	ABHD15
rs55798525	0.538141	Factor4	SNP	LINC01968
rs56125270	0.860162	Factor4	SNP	LINC02508
rs56345976	0.514438	Factor4	SNP	TERT
rs56363394	0.442612	Factor4	SNP	LOC101927770
rs57286227	0.604076	Factor4	SNP	BCL6
rs5770819	0.672318	Factor4	SNP	LOC105373100
rs59056467	0.462916	Factor4	SNP	PPIL6
rs59722127	0.493237	Factor4	SNP	LINC01170
rs5992962	0.486301	Factor4	SNP	MICAL3
rs600430	0.464861	Factor4	SNP	DENND2D
rs6018088	0.493419	Factor4	SNP	SRC
rs6018148	0.465181	Factor4	SNP	SRC
rs6018257	0.661559	Factor4	SNP	SRC
rs60198632	0.474967	Factor4	SNP	TSN
rs6031280	0.501059	Factor4	SNP	TOX2
rs6041099	0.498519	Factor4	SNP	BTBD3
rs6052920	0.502385	Factor4	SNP	RASSF2
rs6061112	0.4739	Factor4	SNP	CCM2L
rs60676646	0.751566	Factor4	SNP	ZNF710-AS1
rs60842150	0.505045	Factor4	SNP	ADAMTS18
rs6086076	0.473049	Factor4	SNP	MIR8062
rs60956992	0.496311	Factor4	SNP	MIR4456
rs6107192	0.479612	Factor4	SNP	CPXM1
rs6108469	0.693456	Factor4	SNP	SNAP25-AS1
rs62253588	0.52885	Factor4	SNP	ERC2
rs62302412	0.462887	Factor4	SNP	CXCL13
rs635667	0.507023	Factor4	SNP	KLF4
rs636658	0.503057	Factor4	SNP	C1orf216
rs6428113	0.552186	Factor4	SNP	RGS1
rs6442759	0.564557	Factor4	SNP	CNTN4
rs6445401	0.534782	Factor4	SNP	PRICKLE2
rs6475059	0.483591	Factor4	SNP	BNC2-AS1
rs6477754	0.493558	Factor4	SNP	TXN
rs6479743	0.688619	Factor4	SNP	RHOBTB1
rs6483683	0.495458	Factor4	SNP	PRMT3
rs6488170	0.447113	Factor4	SNP	SYT10
rs6504627	0.631258	Factor4	SNP	DLX4
rs6509554	0.622088	Factor4	SNP	LINC01530
rs6551407	0.465649	Factor4	SNP	EPHA3
rs6553830	0.617101	Factor4	SNP	GLRA3
rs6557385	0.483544	Factor4	SNP	MIR1273C
rs6580082	0.787278	Factor4	SNP	SAP30L
rs6679069	0.541612	Factor4	SNP	CCDC190
rs6691486	0.57072	Factor4	SNP	MAP10
rs670747	0.552114	Factor4	SNP	LINC01031
rs6709076	0.46561	Factor4	SNP	IQCA1
rs6709176	0.449502	Factor4	SNP	GACAT3
rs6755780	0.531115	Factor4	SNP	SPTBN1
rs6770152	0.461631	Factor4	SNP	SFMBT1
rs6772113	0.468368	Factor4	SNP	SNORD155
rs6804162	0.443474	Factor4	SNP	GUCA1C
rs6823080	0.502514	Factor4	SNP	DCLK2
rs6838762	0.534145	Factor4	SNP	CCKAR
rs6845251	0.570307	Factor4	SNP	WWC2-AS1
rs6847460	0.476796	Factor4	SNP	SEPTIN11
rs6854600	0.61486	Factor4	SNP	TBC1D1
rs6856352	0.445965	Factor4	SNP	IGFBP7
rs6883528	0.556519	Factor4	SNP	SLCO6A1
rs6884540	0.599356	Factor4	SNP	LIX1
rs6890124	0.581972	Factor4	SNP	MAST4
rs6894391	0.523002	Factor4	SNP	ARHGEF37
rs6895471	0.502089	Factor4	SNP	PPP2R2B
rs689827	0.60914	Factor4	SNP	LOC101927989
rs6911419	0.476045	Factor4	SNP	HLA-DRA
rs6918936	0.473646	Factor4	SNP	LOC101928191
rs6920956	0.522446	Factor4	SNP	SNORD28B
rs6923139	0.45966	Factor4	SNP	H4C8
rs6925036	0.463713	Factor4	SNP	TXLNB
rs6926374	0.476045	Factor4	SNP	HLA-DRA
rs6931706	0.500788	Factor4	SNP	MANEA-DT
rs6931844	0.788456	Factor4	SNP	LOC105378137
rs6936055	0.564614	Factor4	SNP	GJA10
rs6950788	0.587007	Factor4	SNP	AHR
rs6976413	0.471781	Factor4	SNP	LINC01449
rs6979899	0.472247	Factor4	SNP	LOC389602
rs6989321	0.547622	Factor4	SNP	LOC101927845
rs6989810	0.571859	Factor4	SNP	KCNU1
rs699618	0.481921	Factor4	SNP	PPM1H
rs7041138	0.510197	Factor4	SNP	MIR8081
rs7043618	0.549249	Factor4	SNP	NR5A1
rs7049001	0.483775	Factor4	SNP	MIR4291
rs7069982	0.777339	Factor4	SNP	KCNMA1-AS1
rs7119276	0.457521	Factor4	SNP	HNRNPKP3
rs7130836	0.479409	Factor4	SNP	OR8A1
rs7154553	0.480677	Factor4	SNP	MOK
rs718564	0.467755	Factor4	SNP	LINC01467
rs7185809	0.475681	Factor4	SNP	LINC01568
rs7187021	0.580177	Factor4	SNP	GSG1L
rs7199238	0.474425	Factor4	SNP	CDH5
rs7204909	0.629231	Factor4	SNP	FENDRR
rs721604	0.499641	Factor4	SNP	FAM198B-AS1
rs7225272	0.731147	Factor4	SNP	MGC12916
rs7226136	0.731356	Factor4	SNP	MSI2
rs7229537	0.481989	Factor4	SNP	LINC01478
rs7239887	0.655228	Factor4	SNP	LINC01029
rs7244908	0.654018	Factor4	SNP	GALR1
rs7245228	0.453668	Factor4	SNP	LOC100192426
rs726332	0.455903	Factor4	SNP	LINC01256
rs7276198	0.57629	Factor4	SNP	CHODL
rs7282113	0.449053	Factor4	SNP	LINC02246
rs72971779	0.524564	Factor4	SNP	LINC01922
rs72991145	0.456829	Factor4	SNP	CLDN18
rs730489	0.60908	Factor4	SNP	MIR12131
rs7325311	0.639118	Factor4	SNP	RFC3
rs73369559	0.545312	Factor4	SNP	GABRG3-AS1
rs73392464	0.486829	Factor4	SNP	MIR648
rs7370984	0.50606	Factor4	SNP	CD28
rs7376535	0.448292	Factor4	SNP	LINC02495
rs740441	0.469526	Factor4	SNP	CCDC182
rs7422711	0.520839	Factor4	SNP	TMEM163
rs7465467	0.445093	Factor4	SNP	LOC101927845
rs746892	0.532518	Factor4	SNP	ARHGEF18
rs749260	0.562944	Factor4	SNP	COL5A3
rs7519600	0.530822	Factor4	SNP	LINC01037
rs7525576	0.502479	Factor4	SNP	LINC01781
rs7539193	0.543863	Factor4	SNP	LINC01653
rs7543021	0.483214	Factor4	SNP	LINC01645
rs755472	0.447373	Factor4	SNP	ST3GAL4
rs7602981	0.69515	Factor4	SNP	TMEM17
rs7628120	0.571048	Factor4	SNP	MAGI1-AS1
rs7632490	0.578662	Factor4	SNP	TRIM42
rs7653397	0.448487	Factor4	SNP	TMEM108
rs7658993	0.53174	Factor4	SNP	NSG1
rs7660416	0.483274	Factor4	SNP	SH3TC1
rs76715988	0.634844	Factor4	SNP	COL5A3
rs76903171	0.460264	Factor4	SNP	MIER2
rs7697495	0.458823	Factor4	SNP	MIR1269A
rs7711236	0.443218	Factor4	SNP	IRX1
rs772159	0.646749	Factor4	SNP	NCAPH
rs7725903	0.460093	Factor4	SNP	GUSBP1
rs7748366	0.449287	Factor4	SNP	ZNF184
rs7754650	0.607015	Factor4	SNP	CD164
rs7762570	0.765795	Factor4	SNP	PNKY
rs7766508	0.503318	Factor4	SNP	AGPAT4
rs7777181	0.481826	Factor4	SNP	LINC00996
rs7790857	0.611716	Factor4	SNP	LHFPL3
rs779162	0.618533	Factor4	SNP	ZNF385D-AS2
rs7798546	0.494453	Factor4	SNP	GUSBP10
rs781412	0.468092	Factor4	SNP	FGF12-AS2
rs7825941	0.611165	Factor4	SNP	LOC100128993
rs7832497	0.517194	Factor4	SNP	LINC01181
rs7854075	0.737909	Factor4	SNP	MIR4291
rs7862478	0.476961	Factor4	SNP	SLC24A2
rs7874836	0.737909	Factor4	SNP	MIR4291
rs7894528	0.470494	Factor4	SNP	LINC00703
rs7926591	0.500872	Factor4	SNP	PICALM
rs7930560	0.453823	Factor4	SNP	LUZP2
rs7934001	0.441096	Factor4	SNP	PRMT3
rs7938053	0.515216	Factor4	SNP	LUZP2
rs7941626	0.508989	Factor4	SNP	DLG2
rs7942610	0.483156	Factor4	SNP	LINC02743
rs7951852	0.696524	Factor4	SNP	MTMR2
rs7952755	0.455239	Factor4	SNP	SLC6A15
rs7956930	0.516098	Factor4	SNP	KCNMB4
rs7964241	0.446986	Factor4	SNP	DRAM1
rs7988816	0.47046	Factor4	SNP	POMP
rs7991080	0.497881	Factor4	SNP	MYO16
rs7994380	0.539345	Factor4	SNP	NHLRC3
rs7997278	0.522462	Factor4	SNP	DCLK1
rs8001070	0.465214	Factor4	SNP	COL4A2
rs8008977	0.447273	Factor4	SNP	FOXG1-AS1
rs80091614	0.443227	Factor4	SNP	WNT7B
rs8011786	0.461458	Factor4	SNP	SLC35F4
rs802464	0.485952	Factor4	SNP	GRM3
rs8043397	0.443121	Factor4	SNP	BCL2A1
rs8059267	0.606467	Factor4	SNP	ADGRG1
rs8078865	0.477129	Factor4	SNP	ALOX15B
rs8087931	0.545587	Factor4	SNP	LINC01478
rs8103117	0.473646	Factor4	SNP	ZSCAN5C
rs8131131	0.452087	Factor4	SNP	RCAN1
rs813914	0.551467	Factor4	SNP	RBFOX1
rs816050	0.441557	Factor4	SNP	MIR4632
rs841210	0.610059	Factor4	SNP	NUDT16L1
rs845896	0.461942	Factor4	SNP	LINC01622
rs8523	0.563072	Factor4	SNP	LOC101928191
rs860526	0.477417	Factor4	SNP	HDC
rs866347	0.633941	Factor4	SNP	OR6A2
rs868728	0.442771	Factor4	SNP	MSI2
rs887056	0.447286	Factor4	SNP	KLRG2
rs887231	0.495339	Factor4	SNP	C17orf102
rs895395	0.625258	Factor4	SNP	PCSK6
rs898482	0.450102	Factor4	SNP	LINC01898
rs924758	0.483944	Factor4	SNP	MIR297
rs9268658	0.476045	Factor4	SNP	HLA-DRA
rs9294935	0.692849	Factor4	SNP	LOC105378146
rs9311741	0.617245	Factor4	SNP	FHIT
rs9320135	0.445479	Factor4	SNP	PRDM1
rs9327331	0.566465	Factor4	SNP	LINC01170
rs9396162	0.522901	Factor4	SNP	BMP5
rs942318	0.498237	Factor4	SNP	SYNE3
rs943034	0.886685	Factor4	SNP	LINC02639
rs9455995	0.603733	Factor4	SNP	LOC105378137
rs9479977	0.480705	Factor4	SNP	MIR1273C
rs948360	0.594221	Factor4	SNP	RIN1
rs9493929	0.504136	Factor4	SNP	LINC01010
rs9521601	0.506188	Factor4	SNP	LOC105370361
rs9526569	0.4487	Factor4	SNP	PHF11
rs9540145	0.524548	Factor4	SNP	LINC00355
rs9546494	0.493025	Factor4	SNP	SLITRK1
rs9546945	0.533849	Factor4	SNP	SNORA107
rs9559710	0.648951	Factor4	SNP	LINC00396
rs9572342	0.456664	Factor4	SNP	ATXN8OS
rs9588128	0.458741	Factor4	SNP	COL4A1
rs961700	0.528565	Factor4	SNP	RAD51B
rs9644663	0.457067	Factor4	SNP	CNOT7
rs9662701	0.486202	Factor4	SNP	LINC01645
rs9697192	0.451997	Factor4	SNP	SNORA70C
rs970467	0.456989	Factor4	SNP	LEPROT
rs9787364	0.622913	Factor4	SNP	LOC101927560
rs9790832	0.455071	Factor4	SNP	SOWAHB
rs9807159	0.480075	Factor4	SNP	KCTD1
rs9814527	0.579026	Factor4	SNP	LINC02038
rs9834223	0.594202	Factor4	SNP	ZNF639
rs9835486	0.51084	Factor4	SNP	DIPK2A
rs9840296	0.448751	Factor4	SNP	THRB-AS2
rs9905619	0.450992	Factor4	SNP	LOC101928475
rs9912168	0.443781	Factor4	SNP	SPNS3
rs9917109	0.448839	Factor4	SNP	KCNC3
rs9927217	0.903737	Factor4	SNP	SLC38A7
rs9958621	0.532947	Factor4	SNP	METTL4
rs996830	0.484643	Factor4	SNP	MIR548W
AQP9	0.170438	Factor4	RNA_Mtb	AQP9
CSF3	0.181993	Factor4	RNA_Mtb	CSF3
FCAR	0.161531	Factor4	RNA_Mtb	FCAR
GNA15	0.179811	Factor4	RNA_Mtb	GNA15
MXD1	0.157613	Factor4	RNA_Mtb	MXD1
NLRC4	0.158288	Factor4	RNA_Mtb	NLRC4
NLRP3	0.203443	Factor4	RNA_Mtb	NLRP3
PDE4A	0.243693	Factor4	RNA_Mtb	PDE4A
PTGS2	0.159031	Factor4	RNA_Mtb	PTGS2
PVRL4	0.150721	Factor4	RNA_Mtb	PVRL4
RGS14	0.170155	Factor4	RNA_Mtb	RGS14
SLC11A1	0.187066	Factor4	RNA_Mtb	SLC11A1
SMOX	0.172797	Factor4	RNA_Mtb	SMOX
ID_chr10_112724370_112725365	0.124745	Factor4	ATAC	MIR4295
ID_chr11_24521104_24522459	0.101166	Factor4	ATAC	LUZP2
ID_chr11_72274553_72275363	0.103323	Factor4	ATAC	CLPB
ID_chr15_38220392_38221100	0.125735	Factor4	ATAC	SPRED1
ID_chr15_50180832_50181700	0.104775	Factor4	ATAC	SLC27A2
ID_chr18_6197048_6197875	0.101007	Factor4	ATAC	L3MBTL4-AS1
ID_chr19_6315906_6316152	0.102111	Factor4	ATAC	ACER1
ID_chr2_11725509_11726298	0.0965792	Factor4	ATAC	LPIN1
ID_chr2_31073186_31075163	0.12965	Factor4	ATAC	GALNT14
ID_chr2_7970156_7971825	0.108939	Factor4	ATAC	LINC00298
ID_chr22_43648882_43649214	0.117095	Factor4	ATAC	EFCAB6
ID_chr3_57014477_57015183	0.107329	Factor4	ATAC	ARHGEF3
ID_chr3_8796963_8798744	0.135058	Factor4	ATAC	OXTR
ID_chr4_37606064_37606347	0.116295	Factor4	ATAC	C4orf19
ID_chr4_74430233_74432434	0.118319	Factor4	ATAC	AREG
ID_chr4_76599704_76600111	0.100592	Factor4	ATAC	SHROOM3
ID_chr7_34215621_34216549	0.108658	Factor4	ATAC	BMPER
cg00297912	-0.297844	Factor4	methyl	TFB1M
cg00640521	-0.266546	Factor4	methyl	FAM107B
cg01357713	-0.249877	Factor4	methyl	PRKAG3
cg01515515	-0.296436	Factor4	methyl	BRDT
cg02000318	-0.278643	Factor4	methyl	HOXA7
cg02000318	-0.278643	Factor4	methyl	RP1-170O19.24
cg02293936	-0.25281	Factor4	methyl	HOXB-AS3
cg02293936	-0.25281	Factor4	methyl	HOXB3
cg02293936	-0.25281	Factor4	methyl	HOXB5
cg02850715	-0.364328	Factor4	methyl	ST14
cg03603331	-0.280281	Factor4	methyl	SLA
cg03603331	-0.280281	Factor4	methyl	TG
cg03963654	-0.276369	Factor4	methyl	SCOC
cg05498943	-0.242482	Factor4	methyl	RAD21L1
cg05498943	-0.242482	Factor4	methyl	SNPH
cg05573767	-0.284445	Factor4	methyl	RPS6KA2
cg05830480	-0.2599	Factor4	methyl	ACP6
cg06442199	-0.259744	Factor4	methyl	BRDT
cg06582575	-0.253157	Factor4	methyl	PACRG
cg06582575	-0.253157	Factor4	methyl	PRKN
cg06652313	-0.276935	Factor4	methyl	CELSR1
cg06679851	-0.238088	Factor4	methyl	BSPH1
cg07368401	-0.264765	Factor4	methyl	ANKRD20A5P
cg08054070	-0.339402	Factor4	methyl	RBFOX3
cg08393937	-0.249357	Factor4	methyl	ARSB
cg08457421	-0.260611	Factor4	methyl	PLA2G3
cg08636145	-0.293534	Factor4	methyl	TFAP2A
cg08636145	-0.293534	Factor4	methyl	TFAP2A-AS1
cg09458566	-0.260107	Factor4	methyl	SIK3
cg10430284	-0.2671	Factor4	methyl	RNF126
cg10587886	-0.232814	Factor4	methyl	LMCD1-AS1
cg11132536	-0.330254	Factor4	methyl	VSX2
cg11334300	-0.233529	Factor4	methyl	TMCO3
cg11682319	-0.253465	Factor4	methyl	LRRK1
cg11783376	-0.322311	Factor4	methyl	PCDHGA1
cg11783376	-0.322311	Factor4	methyl	PCDHGA2
cg11783376	-0.322311	Factor4	methyl	PCDHGA3
cg11783376	-0.322311	Factor4	methyl	PCDHGA4
cg11783376	-0.322311	Factor4	methyl	PCDHGA5
cg11783376	-0.322311	Factor4	methyl	PCDHGA6
cg11783376	-0.322311	Factor4	methyl	PCDHGA7
cg11783376	-0.322311	Factor4	methyl	PCDHGA8
cg11783376	-0.322311	Factor4	methyl	PCDHGB1
cg11783376	-0.322311	Factor4	methyl	PCDHGB2
cg11783376	-0.322311	Factor4	methyl	PCDHGB3
cg11783376	-0.322311	Factor4	methyl	PCDHGB4
cg11783376	-0.322311	Factor4	methyl	PCDHGB5
cg11864574	-0.274639	Factor4	methyl	SPAG6
cg12437013	-0.256127	Factor4	methyl	TMCO3
cg13096980	-0.254807	Factor4	methyl	CTB-147C22.9
cg13096980	-0.254807	Factor4	methyl	KLK7
cg13102231	-0.237008	Factor4	methyl	EPHB2
cg13148921	-0.267012	Factor4	methyl	ARNT2
cg13148921	-0.267012	Factor4	methyl	RP11-379K22.2
cg13858863	-0.239035	Factor4	methyl	CTD-2245F17.9
cg13858863	-0.239035	Factor4	methyl	VN1R4
cg13929657	-0.239415	Factor4	methyl	AC017060.1
cg16569522	-0.23369	Factor4	methyl	PIWIL3
cg16609021	-0.270403	Factor4	methyl	PTPRN2
cg16964946	-0.252984	Factor4	methyl	LGR4
cg17011411	-0.293546	Factor4	methyl	ISPD
cg17011411	-0.293546	Factor4	methyl	ISPD-AS1
cg17277337	-0.32637	Factor4	methyl	RP11-1260E13.4
cg17277337	-0.32637	Factor4	methyl	RPH3AL
cg17974398	-0.232885	Factor4	methyl	HLA-C
cg18050243	-0.231561	Factor4	methyl	MANEA
cg18050243	-0.231561	Factor4	methyl	MANEA-DT
cg18105134	-0.252235	Factor4	methyl	PROZ
cg18500830	-0.286935	Factor4	methyl	CAMK1D
cg19471655	-0.263457	Factor4	methyl	CTB-147C22.9
cg19471655	-0.263457	Factor4	methyl	KLK7
cg19520087	-0.239395	Factor4	methyl	AC005754.7
cg19520087	-0.239395	Factor4	methyl	CH17-140K24.2
cg19520087	-0.239395	Factor4	methyl	PCDHB7
cg20062691	-0.266711	Factor4	methyl	ISG15
cg20062691	-0.266711	Factor4	methyl	RP11-54O7.11
cg20817131	-0.272624	Factor4	methyl	HOXA-AS3
cg20817131	-0.272624	Factor4	methyl	HOXA3
cg20817131	-0.272624	Factor4	methyl	HOXA5
cg20817131	-0.272624	Factor4	methyl	RP1-170O19.22
cg21223341	-0.292632	Factor4	methyl	VAV2
cg21467717	-0.461437	Factor4	methyl	KCNG2
cg21487509	-0.292235	Factor4	methyl	ANGPTL8
cg21487509	-0.292235	Factor4	methyl	DOCK6
cg21926612	-0.243719	Factor4	methyl	PACRG
cg21926612	-0.243719	Factor4	methyl	PRKN
cg22187733	-0.320755	Factor4	methyl	SIGLEC11
cg22911917	-0.235782	Factor4	methyl	UBE2G2
cg23454797	-0.247662	Factor4	methyl	HOXA-AS3
cg23454797	-0.247662	Factor4	methyl	HOXA3
cg23454797	-0.247662	Factor4	methyl	HOXA5
cg23454797	-0.247662	Factor4	methyl	RP1-170O19.22
cg23964682	-0.23951	Factor4	methyl	ANKMY1
cg24850932	-0.23232	Factor4	methyl	COX17
cg25308662	-0.2884	Factor4	methyl	KCNG2
cg27058510	-0.334007	Factor4	methyl	LINC01115
APOL3	-0.176801	Factor4	RNA_Mtb	APOL3
BATF3	-0.150815	Factor4	RNA_Mtb	BATF3
CIITA	-0.166032	Factor4	RNA_Mtb	CIITA
EPB41L5	-0.167534	Factor4	RNA_Mtb	EPB41L5
GBP1	-0.170697	Factor4	RNA_Mtb	GBP1
GBP2	-0.180198	Factor4	RNA_Mtb	GBP2
GBP4	-0.152199	Factor4	RNA_Mtb	GBP4
GBP5	-0.151869	Factor4	RNA_Mtb	GBP5
GJC2	-0.151719	Factor4	RNA_Mtb	GJC2
HAPLN3	-0.197917	Factor4	RNA_Mtb	HAPLN3
IL11RA	-0.179924	Factor4	RNA_Mtb	IL11RA
IRF1	-0.238398	Factor4	RNA_Mtb	IRF1
IRF8	-0.1831	Factor4	RNA_Mtb	IRF8
KIAA0040	-0.154193	Factor4	RNA_Mtb	KIAA0040
NLRC5	-0.173922	Factor4	RNA_Mtb	NLRC5
PGAP1	-0.177252	Factor4	RNA_Mtb	PGAP1
PRRT2	-0.167034	Factor4	RNA_Mtb	PRRT2
SECTM1	-0.16562	Factor4	RNA_Mtb	SECTM1
SPTA1	-0.218451	Factor4	RNA_Mtb	SPTA1
TIFA	-0.22045	Factor4	RNA_Mtb	TIFA
VAMP5	-0.16063	Factor4	RNA_Mtb	VAMP5
WARS	-0.151388	Factor4	RNA_Mtb	WARS
ID_chr10_12201187_12201986	-0.100614	Factor4	ATAC	CDC123
ID_chr10_70510192_70510694	-0.105187	Factor4	ATAC	PALD1
ID_chr14_33390809_33392658	-0.117488	Factor4	ATAC	NPAS3
ID_chr16_47368715_47370535	-0.108546	Factor4	ATAC	ITFG1
ID_chr17_5886199_5886410	-0.0970443	Factor4	ATAC	WSCD1
ID_chr21_20780538_20784203	-0.0975802	Factor4	ATAC	LINC00320
ID_chr22_40564216_40565781	-0.110074	Factor4	ATAC	MKL1
ID_chr3_27463533_27464632	-0.116038	Factor4	ATAC	SLC4A7
ID_chr4_42440810_42441788	-0.0973294	Factor4	ATAC	ATP8A1
ID_chr6_11535758_11536465	-0.109172	Factor4	ATAC	TMEM170B
ID_chr6_42301753_42303208	-0.115774	Factor4	ATAC	MRPS10
ID_chr6_54905606_54906479	-0.10435	Factor4	ATAC	FAM83B
ID_chr7_2742848_2743374	-0.11217	Factor4	ATAC	GNA12
cg00002979	0.54546	Factor3	methyl	USP44
cg00013952	0.723997	Factor3	methyl	C11orf80
cg00061551	0.513607	Factor3	methyl	ALG1
cg00190713	0.658155	Factor3	methyl	RASA1
cg00368414	0.757218	Factor3	methyl	NEK10
cg00375389	0.832008	Factor3	methyl	ENAH
cg00442570	0.632348	Factor3	methyl	CNOT2
cg00504075	0.619938	Factor3	methyl	GON4L
cg00517202	0.536808	Factor3	methyl	PRKG1
cg00524818	0.735765	Factor3	methyl	B3GAT2
cg00529656	0.703066	Factor3	methyl	INPP4B
cg00570285	0.794741	Factor3	methyl	ARHGAP12
cg00572889	0.601338	Factor3	methyl	PGBD5
cg00574023	0.592954	Factor3	methyl	CNOT10
cg00679368	0.561465	Factor3	methyl	RAPGEF5
cg00761830	0.714621	Factor3	methyl	MACC1
cg00771309	0.825068	Factor3	methyl	TMEM260
cg00814607	0.682867	Factor3	methyl	AC012358.8
cg00814607	0.682867	Factor3	methyl	CCDC88A
cg01003815	0.528545	Factor3	methyl	INSL6
cg01100494	0.784469	Factor3	methyl	RP11-654G14.1
cg01100494	0.784469	Factor3	methyl	SLC30A8
cg01114846	0.715089	Factor3	methyl	RNU7-18P
cg01114846	0.715089	Factor3	methyl	TFRC
cg01115855	0.540802	Factor3	methyl	RBMS1
cg01116498	0.62645	Factor3	methyl	TAPT1
cg01154505	0.687016	Factor3	methyl	FBLN7
cg01156508	0.754865	Factor3	methyl	RIMS2
cg01235489	0.754195	Factor3	methyl	RN7SKP38
cg01235489	0.754195	Factor3	methyl	USP37
cg01301587	0.836258	Factor3	methyl	TCERG1
cg01328499	0.644302	Factor3	methyl	NNT
cg01353621	0.542655	Factor3	methyl	CNIH4
cg01446171	0.847823	Factor3	methyl	FAS
cg01466237	0.471887	Factor3	methyl	LINC01088
cg01466237	0.471887	Factor3	methyl	NAA11
cg01469168	0.721459	Factor3	methyl	LIMA1
cg01473123	0.561313	Factor3	methyl	VRK2
cg01566282	0.706633	Factor3	methyl	BIRC8
cg01613954	0.833901	Factor3	methyl	BRINP3
cg01630688	0.677284	Factor3	methyl	TMCC1
cg01685050	0.66357	Factor3	methyl	ADAM10
cg01685050	0.66357	Factor3	methyl	RN7SKP95
cg01695677	0.773832	Factor3	methyl	EIF4G3
cg01710450	0.640985	Factor3	methyl	CPNE7
cg01729008	0.806025	Factor3	methyl	PDE4D
cg01735148	0.489426	Factor3	methyl	BCAR3
cg01735148	0.489426	Factor3	methyl	RP11-488P3.1
cg01755749	0.793273	Factor3	methyl	TCF4
cg01787421	0.685538	Factor3	methyl	NUP155
cg01798097	0.535533	Factor3	methyl	ZNF234
cg01879365	0.647816	Factor3	methyl	TPRG1
cg01879365	0.647816	Factor3	methyl	TPRG1-AS2
cg01890352	0.511304	Factor3	methyl	CTDP1
cg01924146	0.518422	Factor3	methyl	CAMTA1
cg01925329	0.744449	Factor3	methyl	ANKAR
cg02037857	0.77161	Factor3	methyl	IGSF10
cg02046281	0.609805	Factor3	methyl	NFATC3
cg02046281	0.609805	Factor3	methyl	RP11-67A1.2
cg02074501	0.606747	Factor3	methyl	SPTBN1
cg02206935	0.532719	Factor3	methyl	ANLN
cg02206935	0.532719	Factor3	methyl	KIAA0895
cg02271859	0.596353	Factor3	methyl	PCNT
cg02280355	0.859581	Factor3	methyl	RANBP9
cg02280355	0.859581	Factor3	methyl	U7
cg02318988	0.551174	Factor3	methyl	P2RX4
cg02396801	0.546094	Factor3	methyl	MELK
cg02481176	0.846444	Factor3	methyl	USP15
cg02516943	0.698407	Factor3	methyl	PRMT7
cg02518129	0.649909	Factor3	methyl	CYYR1
cg02538551	0.594429	Factor3	methyl	PRPSAP2
cg02591803	0.530321	Factor3	methyl	ITPR2
cg02703494	0.620344	Factor3	methyl	SLC38A9
cg02808430	0.624177	Factor3	methyl	SLC4A7
cg02808656	0.734513	Factor3	methyl	SLAIN2
cg02839523	0.559887	Factor3	methyl	RP11-403P17.5
cg02839523	0.559887	Factor3	methyl	TK2
cg02899473	0.555293	Factor3	methyl	PARVA
cg02923217	0.653412	Factor3	methyl	PHLDB2
cg02942197	0.600678	Factor3	methyl	RP11-546B15.1
cg02942197	0.600678	Factor3	methyl	TMEM87A
cg02950233	0.525387	Factor3	methyl	OR7D2
cg02967055	0.513893	Factor3	methyl	RNA5SP187
cg02967055	0.513893	Factor3	methyl	TMEM161B-AS1
cg02993437	0.646209	Factor3	methyl	METAP1D
cg02995651	0.70766	Factor3	methyl	LINC01194
cg02995651	0.70766	Factor3	methyl	RP11-308B16.2
cg03053370	0.774174	Factor3	methyl	TBC1D32
cg03066655	0.742636	Factor3	methyl	CFAP206
cg03066655	0.742636	Factor3	methyl	SLC35A1
cg03070256	0.482254	Factor3	methyl	C7orf33
cg03077969	0.670994	Factor3	methyl	NFKBIL1
cg03095028	0.777021	Factor3	methyl	FAM19A2
cg03131752	0.750907	Factor3	methyl	TMTC2
cg03167320	0.504727	Factor3	methyl	USP7
cg03175849	0.626685	Factor3	methyl	AC108456.1
cg03175849	0.626685	Factor3	methyl	IMMP1L
cg03178468	0.693611	Factor3	methyl	TPH1
cg03255891	0.565206	Factor3	methyl	CTC-347C20.2
cg03483900	0.610083	Factor3	methyl	SBSPON
cg03495090	0.503655	Factor3	methyl	GRIK2
cg03529358	0.503564	Factor3	methyl	SLC26A11
cg03576137	0.599897	Factor3	methyl	KIF13A
cg03597310	0.486265	Factor3	methyl	SGMS1
cg03598921	0.758041	Factor3	methyl	RAD17
cg03598921	0.758041	Factor3	methyl	TAF9
cg03615699	0.647859	Factor3	methyl	WDFY2
cg03618663	0.640608	Factor3	methyl	RGPD4
cg03618663	0.640608	Factor3	methyl	RGPD4-AS1
cg03626985	0.619306	Factor3	methyl	TPK1
cg03632709	0.530024	Factor3	methyl	PRRC2A
cg03670952	0.630908	Factor3	methyl	DEPDC4
cg03725491	0.815494	Factor3	methyl	ATAD2B
cg03761569	0.465871	Factor3	methyl	ERICH1
cg03763731	0.708798	Factor3	methyl	COP1
cg03797593	0.785695	Factor3	methyl	SPATA5
cg03819767	0.830535	Factor3	methyl	MUT
cg03830489	0.792429	Factor3	methyl	FAF1
cg03830489	0.792429	Factor3	methyl	Y_RNA
cg03953193	0.582118	Factor3	methyl	CCDC158
cg03969721	0.471501	Factor3	methyl	HSPA4
cg04006953	0.665249	Factor3	methyl	PID1
cg04006953	0.665249	Factor3	methyl	RN7SKP283
cg04043517	0.683273	Factor3	methyl	CCDC112
cg04059337	0.755299	Factor3	methyl	FGFR2
cg04062868	0.720967	Factor3	methyl	TIMD4
cg04069454	0.599632	Factor3	methyl	ATP8A2
cg04070489	0.493623	Factor3	methyl	CTD-3006G17.2
cg04070489	0.493623	Factor3	methyl	LINC00645
cg04071089	0.677541	Factor3	methyl	TRAPPC11
cg04106128	0.596507	Factor3	methyl	LPGAT1
cg04106128	0.596507	Factor3	methyl	Y_RNA
cg04168675	0.712496	Factor3	methyl	DOCK10
cg04182552	0.515121	Factor3	methyl	CTD-2128A3.2
cg04182552	0.515121	Factor3	methyl	LINC00911
cg04227871	0.592252	Factor3	methyl	RIMBP2
cg04300150	0.744441	Factor3	methyl	RNF217
cg04334746	0.72855	Factor3	methyl	PPP4R3B
cg04334746	0.72855	Factor3	methyl	SNORA12
cg04339892	0.582428	Factor3	methyl	CAT
cg04361487	0.719489	Factor3	methyl	CASC8
cg04361487	0.719489	Factor3	methyl	POU5F1B
cg04419237	0.695322	Factor3	methyl	SAMD12
cg04438332	0.68603	Factor3	methyl	FBXL22
cg04438332	0.68603	Factor3	methyl	USP3-AS1
cg04474209	0.555188	Factor3	methyl	GNB5
cg04474209	0.555188	Factor3	methyl	MYO5C
cg04474209	0.555188	Factor3	methyl	RP11-430B1.2
cg04483282	0.672441	Factor3	methyl	PLXDC2
cg04483282	0.672441	Factor3	methyl	RP11-575A19.2
cg04495110	0.530263	Factor3	methyl	TDRP
cg04529307	0.749408	Factor3	methyl	LRCH3
cg04644921	0.742892	Factor3	methyl	TCF4
cg04679564	0.557183	Factor3	methyl	SNX14
cg04682600	0.837113	Factor3	methyl	HEATR5A
cg04682600	0.837113	Factor3	methyl	RP11-176H8.1
cg04720309	0.785209	Factor3	methyl	BRAT1
cg04728840	0.561564	Factor3	methyl	CHORDC1
cg04735620	0.789566	Factor3	methyl	AREL1
cg04824765	0.724959	Factor3	methyl	MAPKAP1
cg04855986	0.669696	Factor3	methyl	HS2ST1
cg04855986	0.669696	Factor3	methyl	RP4-604K5.2
cg04931846	0.524006	Factor3	methyl	TTC7B
cg04941093	0.504279	Factor3	methyl	CPM
cg05010551	0.626365	Factor3	methyl	FAM19A4
cg05186090	0.615403	Factor3	methyl	CTC-523E23.4
cg05262409	0.752761	Factor3	methyl	AP000320.7
cg05262409	0.752761	Factor3	methyl	MRPS6
cg05262409	0.752761	Factor3	methyl	SLC5A3
cg05316006	0.577145	Factor3	methyl	TCF7L2
cg05344046	0.785361	Factor3	methyl	NUP98
cg05371502	0.67479	Factor3	methyl	MYBL1
cg05392610	0.724661	Factor3	methyl	OR5T2
cg05421392	0.676835	Factor3	methyl	OR5I1
cg05451385	0.777543	Factor3	methyl	LRCH3
cg05465448	0.818979	Factor3	methyl	OR5D18
cg05546381	0.643152	Factor3	methyl	EFR3A
cg05558609	0.688772	Factor3	methyl	MNS1
cg05558609	0.688772	Factor3	methyl	TEX9
cg05617918	0.640707	Factor3	methyl	CTD-2113L7.1
cg05617918	0.640707	Factor3	methyl	SPEF2
cg05623594	0.513784	Factor3	methyl	SYN3
cg05628259	0.680002	Factor3	methyl	FBN2
cg05668676	0.546233	Factor3	methyl	DDX59
cg05690492	0.833317	Factor3	methyl	CNIH3
cg05733557	0.679953	Factor3	methyl	RAD51B
cg05753823	0.695055	Factor3	methyl	FBXO38
cg05754162	0.796208	Factor3	methyl	ZNF180
cg05855822	0.504912	Factor3	methyl	FAM135B
cg05856102	0.484993	Factor3	methyl	FMNL2
cg05868449	0.782812	Factor3	methyl	LARP7
cg05868449	0.782812	Factor3	methyl	MIR302A
cg05868449	0.782812	Factor3	methyl	MIR302B
cg05868449	0.782812	Factor3	methyl	MIR302C
cg05868449	0.782812	Factor3	methyl	MIR302D
cg05868449	0.782812	Factor3	methyl	MIR367
cg05868449	0.782812	Factor3	methyl	RP11-148B6.1
cg05966107	0.630754	Factor3	methyl	IFT81
cg05993202	0.669198	Factor3	methyl	ANKH
cg06000162	0.612407	Factor3	methyl	ARHGEF28
cg06017775	0.487893	Factor3	methyl	TMPRSS11B
cg06022561	0.567832	Factor3	methyl	D2HGDH
cg06060681	0.508633	Factor3	methyl	GNPNAT1
cg06060681	0.508633	Factor3	methyl	RP11-589M4.1
cg06061185	0.789668	Factor3	methyl	SPINK6
cg06070290	0.530156	Factor3	methyl	DNAH11
cg06094046	0.555446	Factor3	methyl	OR11H6
cg06134856	0.523039	Factor3	methyl	MRTFB
cg06184761	0.689216	Factor3	methyl	OR6K2
cg06237128	0.48625	Factor3	methyl	AKAP9
cg06293861	0.607108	Factor3	methyl	RFX3-AS1
cg06293861	0.607108	Factor3	methyl	RP11-509J21.4
cg06299443	0.58935	Factor3	methyl	UPF2
cg06318355	0.65213	Factor3	methyl	NKAIN2
cg06371799	0.586979	Factor3	methyl	HMGN1
cg06387865	0.475132	Factor3	methyl	DGKG
cg06410056	0.586188	Factor3	methyl	AC004112.4
cg06410056	0.586188	Factor3	methyl	ZNF277
cg06428903	0.632293	Factor3	methyl	TMEM237
cg06453301	0.758027	Factor3	methyl	PLS1
cg06453301	0.758027	Factor3	methyl	PLS1-AS1
cg06455324	0.653597	Factor3	methyl	PTER
cg06473097	0.649889	Factor3	methyl	KCNB2
cg06473097	0.649889	Factor3	methyl	RP11-313C15.1
cg06581729	0.57174	Factor3	methyl	PPP1CB
cg06581729	0.57174	Factor3	methyl	SPDYA
cg06607022	0.70748	Factor3	methyl	SPDYA
cg06652313	0.468208	Factor3	methyl	CELSR1
cg06724212	0.694552	Factor3	methyl	ABI3BP
cg06727301	0.850696	Factor3	methyl	TRAF6
cg06756125	0.700995	Factor3	methyl	CDH18
cg06812620	0.47769	Factor3	methyl	PTAR1
cg06842414	0.748375	Factor3	methyl	IQCF3
cg06957867	0.6902	Factor3	methyl	ZRANB2
cg07026953	0.672866	Factor3	methyl	SNTG1
cg07093496	0.492091	Factor3	methyl	TNRC6C
cg07208354	0.689373	Factor3	methyl	DOCK3
cg07209818	0.761426	Factor3	methyl	OSBPL6
cg07236781	0.531544	Factor3	methyl	RUNX3
cg07279808	0.672788	Factor3	methyl	ABCA13
cg07280845	0.582289	Factor3	methyl	C17orf51
cg07290796	0.632634	Factor3	methyl	RP11-481C4.1
cg07290796	0.632634	Factor3	methyl	SPAG9
cg07301729	0.798469	Factor3	methyl	RP11-390B4.3
cg07301729	0.798469	Factor3	methyl	STAM
cg07376775	0.742591	Factor3	methyl	AFF3
cg07388184	0.777413	Factor3	methyl	PTPRC
cg07481360	0.512728	Factor3	methyl	DLG1
cg07508934	0.645709	Factor3	methyl	USP6NL
cg07577294	0.648495	Factor3	methyl	ORMDL1
cg07601946	0.539091	Factor3	methyl	ARHGAP24
cg07638027	0.501916	Factor3	methyl	C7orf55-LUC7L2
cg07638027	0.501916	Factor3	methyl	LUC7L2
cg07679948	0.811943	Factor3	methyl	DGKA
cg07744449	0.556521	Factor3	methyl	PPARGC1A
cg07863083	0.493333	Factor3	methyl	C8orf34
cg07863083	0.493333	Factor3	methyl	RNA5SP269
cg07898631	0.602733	Factor3	methyl	HAUS6
cg07898631	0.602733	Factor3	methyl	RNU6-264P
cg07943849	0.556336	Factor3	methyl	RHEB
cg08010180	0.706351	Factor3	methyl	MPP4
cg08010180	0.706351	Factor3	methyl	RNU6-651P
cg08027238	0.667098	Factor3	methyl	MYO6
cg08053829	0.716379	Factor3	methyl	ZNF638
cg08053829	0.716379	Factor3	methyl	ZNF638-IT1
cg08063324	0.528419	Factor3	methyl	CCDC91
cg08063324	0.528419	Factor3	methyl	RNU4-54P
cg08072119	0.733114	Factor3	methyl	ADGRV1
cg08119722	0.748163	Factor3	methyl	FMO2
cg08413738	0.720063	Factor3	methyl	TBC1D19
cg08449717	0.821876	Factor3	methyl	RHOT1
cg08450017	0.733863	Factor3	methyl	CXCR6
cg08450017	0.733863	Factor3	methyl	FYCO1
cg08510891	0.504562	Factor3	methyl	RP11-307L3.4
cg08510891	0.504562	Factor3	methyl	UHRF2
cg08566799	0.638105	Factor3	methyl	AGPAT5
cg08665528	0.617175	Factor3	methyl	NEDD9
cg08665528	0.617175	Factor3	methyl	RP3-510L9.1
cg08671244	0.468786	Factor3	methyl	PTK2
cg08671325	0.666631	Factor3	methyl	MICU2
cg08695784	0.654947	Factor3	methyl	IMMP2L
cg08782697	0.675502	Factor3	methyl	FOXP2
cg08839225	0.506546	Factor3	methyl	SF3B1
cg08843971	0.528935	Factor3	methyl	GSPT1
cg08843971	0.528935	Factor3	methyl	RP11-166B2.8
cg08913260	0.716399	Factor3	methyl	AADACL2-AS1
cg08925551	0.634578	Factor3	methyl	VGLL3
cg08936487	0.674228	Factor3	methyl	TUBB2B
cg08944114	0.645585	Factor3	methyl	NRCAM
cg08984179	0.763758	Factor3	methyl	PDZD8
cg08998414	0.506731	Factor3	methyl	UBE2H
cg09012560	0.508911	Factor3	methyl	LINC00861
cg09016742	0.586191	Factor3	methyl	RP11-693N9.2
cg09069435	0.862439	Factor3	methyl	CKMT2-AS1
cg09163767	0.786723	Factor3	methyl	CBFA2T2
cg09172306	0.559769	Factor3	methyl	NEDD4
cg09190968	0.848239	Factor3	methyl	VPS13A
cg09278217	0.670871	Factor3	methyl	GRK3
cg09365792	0.579926	Factor3	methyl	LRP1B
cg09393309	0.739717	Factor3	methyl	C2orf69
cg09393309	0.739717	Factor3	methyl	TYW5
cg09396832	0.603499	Factor3	methyl	HSD17B12
cg09418268	0.69176	Factor3	methyl	MTOR
cg09418268	0.69176	Factor3	methyl	RNU6-291P
cg09428856	0.696177	Factor3	methyl	HSFY1P1
cg09455098	0.48837	Factor3	methyl	ARHGAP24
cg09487425	0.634128	Factor3	methyl	BCCIP
cg09509462	0.71131	Factor3	methyl	ZYG11B
cg09541801	0.660494	Factor3	methyl	SAR1B
cg09683799	0.643953	Factor3	methyl	ASTN2
cg09765907	0.69116	Factor3	methyl	HIVEP3
cg09773990	0.709819	Factor3	methyl	RP11-554D15.1
cg09861431	0.626231	Factor3	methyl	TENM4
cg09882297	0.704874	Factor3	methyl	LINC00305
cg09882297	0.704874	Factor3	methyl	RP11-146N18.1
cg09921548	0.703026	Factor3	methyl	ATAD1
cg09932403	0.638732	Factor3	methyl	MAGI2-AS3
cg09938124	0.625474	Factor3	methyl	LRP6
cg09951572	0.521961	Factor3	methyl	KRTAP13-1
cg09951572	0.521961	Factor3	methyl	KRTAP13-2
cg09951759	0.717383	Factor3	methyl	GPHN
cg09991306	0.498449	Factor3	methyl	AC005237.4
cg09991306	0.498449	Factor3	methyl	SNED1
cg10138791	0.696265	Factor3	methyl	ABCC5
cg10154953	0.539171	Factor3	methyl	PTPN12
cg10155158	0.563844	Factor3	methyl	BRAF
cg10164401	0.614383	Factor3	methyl	OR6C4
cg10164401	0.614383	Factor3	methyl	RP11-110A12.2
cg10188991	0.743731	Factor3	methyl	SNORA51
cg10188991	0.743731	Factor3	methyl	WDR17
cg10192185	0.730473	Factor3	methyl	AC066694.1
cg10192185	0.730473	Factor3	methyl	COL3A1
cg10214820	0.659622	Factor3	methyl	HELZ
cg10223549	0.619478	Factor3	methyl	C15orf41
cg10229938	0.476182	Factor3	methyl	NDRG1
cg10253772	0.73894	Factor3	methyl	TAAR5
cg10312158	0.631721	Factor3	methyl	AIM2
cg10318771	0.647983	Factor3	methyl	ADAM23
cg10431780	0.621016	Factor3	methyl	ZNF404
cg10435384	0.499889	Factor3	methyl	NAV2
cg10455200	0.654235	Factor3	methyl	PAM
cg10485147	0.60659	Factor3	methyl	PCDH9
cg10485147	0.60659	Factor3	methyl	PCDH9-AS1
cg10551426	0.665812	Factor3	methyl	CCDC7
cg10578782	0.485898	Factor3	methyl	EGFLAM
cg10578782	0.485898	Factor3	methyl	EGFLAM-AS1
cg10591753	0.503676	Factor3	methyl	EPS8
cg10591753	0.503676	Factor3	methyl	RP11-6B19.1
cg10594583	0.494668	Factor3	methyl	SH3RF2
cg10630087	0.88604	Factor3	methyl	RABGAP1L
cg10632760	0.665244	Factor3	methyl	LYRM2
cg10635401	0.681806	Factor3	methyl	SHPRH
cg10789486	0.565911	Factor3	methyl	DACH1
cg10809143	0.540174	Factor3	methyl	IL1RAP
cg10863922	0.466346	Factor3	methyl	SERPINB9
cg10922215	0.640738	Factor3	methyl	SLU7
cg10957370	0.67379	Factor3	methyl	CHL1
cg11009257	0.801388	Factor3	methyl	TRIM2
cg11010705	0.713481	Factor3	methyl	KLHL2
cg11026220	0.611839	Factor3	methyl	AC006130.3
cg11026220	0.611839	Factor3	methyl	ZNF555
cg11034073	0.531513	Factor3	methyl	IBSP
cg11040676	0.570957	Factor3	methyl	PDZD2
cg11129060	0.792349	Factor3	methyl	CBFA2T2
cg11134262	0.728111	Factor3	methyl	APBB2
cg11148296	0.645127	Factor3	methyl	VEZT
cg11204117	0.557373	Factor3	methyl	DOCK7
cg11227979	0.676726	Factor3	methyl	DPYD
cg11241286	0.775312	Factor3	methyl	MBOAT2
cg11258439	0.603155	Factor3	methyl	EGFEM1P
cg11258439	0.603155	Factor3	methyl	RNU2-20P
cg11284625	0.57976	Factor3	methyl	CNTRL
cg11395180	0.840759	Factor3	methyl	ZNF233
cg11395180	0.840759	Factor3	methyl	ZNF235
cg11415496	0.521117	Factor3	methyl	SHROOM3
cg11421132	0.79264	Factor3	methyl	MAP2
cg11541587	0.771499	Factor3	methyl	KIAA1328
cg11554617	0.882411	Factor3	methyl	KCNT2
cg11616643	0.828878	Factor3	methyl	TMPO
cg11619524	0.821595	Factor3	methyl	CLASP2
cg11623260	0.684342	Factor3	methyl	C1QTNF3
cg11623260	0.684342	Factor3	methyl	C1QTNF3-AMACR
cg11638850	0.641922	Factor3	methyl	NELL2
cg11650000	0.598101	Factor3	methyl	TCF4
cg11663482	0.69944	Factor3	methyl	KYNU
cg11734508	0.671756	Factor3	methyl	MACROD2
cg11767956	0.769618	Factor3	methyl	SUB1
cg11830755	0.793374	Factor3	methyl	OSBPL9
cg11831457	0.822725	Factor3	methyl	IFNGR2
cg11831457	0.822725	Factor3	methyl	TMEM50B
cg11854691	0.619701	Factor3	methyl	ARL15
cg11910151	0.530951	Factor3	methyl	RFLNA
cg11910151	0.530951	Factor3	methyl	RP11-214K3.25
cg11910151	0.530951	Factor3	methyl	ZNF664
cg11943389	0.549046	Factor3	methyl	DNAJC13
cg12018751	0.730685	Factor3	methyl	RUNX1T1
cg12078566	0.498205	Factor3	methyl	FBN2
cg12227863	0.621683	Factor3	methyl	OR8H1
cg12251488	0.719379	Factor3	methyl	SEMA3E
cg12254020	0.752358	Factor3	methyl	OR5L2
cg12305496	0.68306	Factor3	methyl	RNU6-437P
cg12305496	0.68306	Factor3	methyl	SEC63
cg12317815	0.582989	Factor3	methyl	ASPA
cg12317815	0.582989	Factor3	methyl	SPATA22
cg12351889	0.617035	Factor3	methyl	RP11-554D15.1
cg12351889	0.617035	Factor3	methyl	RP11-554D15.3
cg12365612	0.744902	Factor3	methyl	ATP1A1
cg12418799	0.567408	Factor3	methyl	GPC5
cg12418799	0.567408	Factor3	methyl	GPC5-IT1
cg12418799	0.567408	Factor3	methyl	MIR548AS
cg12439251	0.726885	Factor3	methyl	LINC00383
cg12579362	0.71443	Factor3	methyl	RPS27L
cg12582263	0.71289	Factor3	methyl	PIK3R4
cg12636971	0.508679	Factor3	methyl	CD55
cg12705815	0.715104	Factor3	methyl	CDC42BPA
cg12714415	0.680564	Factor3	methyl	TMEM132B
cg12756093	0.520485	Factor3	methyl	AMPD1
cg12811804	0.628542	Factor3	methyl	PRKD3
cg12836825	0.802948	Factor3	methyl	LMOD3
cg12854746	0.554971	Factor3	methyl	SKIL
cg12866867	0.471322	Factor3	methyl	KLRC3
cg12866867	0.471322	Factor3	methyl	RP11-277P12.6
cg12872410	0.889224	Factor3	methyl	CAND1
cg12904343	0.606599	Factor3	methyl	RP11-386I8.6
cg12904343	0.606599	Factor3	methyl	ZNF84
cg12911037	0.619922	Factor3	methyl	KIAA0753
cg12911037	0.619922	Factor3	methyl	RNA5SP435
cg12912349	0.672983	Factor3	methyl	AMY2B
cg12912349	0.672983	Factor3	methyl	RNPC3
cg12916118	0.722201	Factor3	methyl	RP11-849H4.2
cg12992181	0.687295	Factor3	methyl	NUP160
cg13015579	0.491993	Factor3	methyl	MAEL
cg13015579	0.491993	Factor3	methyl	RNA5SP65
cg13026439	0.692715	Factor3	methyl	ZNF292
cg13102231	0.489111	Factor3	methyl	EPHB2
cg13126097	0.750405	Factor3	methyl	FAF1
cg13126097	0.750405	Factor3	methyl	RNU6-1026P
cg13132358	0.639688	Factor3	methyl	MGAT4C
cg13133297	0.584324	Factor3	methyl	PCCA
cg13140804	0.805424	Factor3	methyl	YTHDC1
cg13176248	0.716928	Factor3	methyl	KLHL24
cg13186811	0.916175	Factor3	methyl	RP11-451G4.2
cg13186811	0.916175	Factor3	methyl	RP11-451G4.3
cg13220749	0.696573	Factor3	methyl	BRWD1
cg13232999	0.742789	Factor3	methyl	CRISPLD1
cg13232999	0.742789	Factor3	methyl	RP11-300E4.2
cg13285686	0.558524	Factor3	methyl	FUT8
cg13304306	0.717753	Factor3	methyl	PRPS1L1
cg13312035	0.754835	Factor3	methyl	KIF5B
cg13337773	0.791225	Factor3	methyl	GLRA1
cg13437410	0.858003	Factor3	methyl	KCNJ3
cg13443046	0.598382	Factor3	methyl	RP11-1140I5.1
cg13443046	0.598382	Factor3	methyl	TRIM9
cg13449306	0.576005	Factor3	methyl	LSAMP
cg13473795	0.713712	Factor3	methyl	FNDC3B
cg13495536	0.495498	Factor3	methyl	FREM1
cg13635052	0.699315	Factor3	methyl	RALBP1
cg13777782	0.870149	Factor3	methyl	MRTFB
cg13818504	0.683907	Factor3	methyl	FLG-AS1
cg13939640	0.787702	Factor3	methyl	RNF217
cg13941476	0.549854	Factor3	methyl	SIPA1L1
cg13958781	0.605377	Factor3	methyl	ABCC4
cg14052289	0.5967	Factor3	methyl	ULK4
cg14096799	0.630555	Factor3	methyl	MAP3K2
cg14113853	0.785377	Factor3	methyl	AC066694.1
cg14113853	0.785377	Factor3	methyl	COL3A1
cg14128259	0.547212	Factor3	methyl	REP15
cg14133275	0.662716	Factor3	methyl	EXD2
cg14133275	0.662716	Factor3	methyl	RP11-363J20.1
cg14154441	0.724596	Factor3	methyl	PAN3
cg14222861	0.659457	Factor3	methyl	NIPAL2
cg14274379	0.555783	Factor3	methyl	TIAM2
cg14299235	0.579372	Factor3	methyl	ABCA1
cg14348336	0.714628	Factor3	methyl	CCSER2
cg14402950	0.542388	Factor3	methyl	AC105399.2
cg14413374	0.734681	Factor3	methyl	LINC01007
cg14484324	0.549279	Factor3	methyl	ZFAND3
cg14485212	0.755471	Factor3	methyl	TMTC2
cg14524515	0.853709	Factor3	methyl	MCTP1
cg14540736	0.64732	Factor3	methyl	RP11-504I13.3
cg14540736	0.64732	Factor3	methyl	ZNF516
cg14551984	0.589524	Factor3	methyl	SGO2
cg14555759	0.607427	Factor3	methyl	FYB1
cg14607484	0.709283	Factor3	methyl	RAP1A
cg14630392	0.776517	Factor3	methyl	LNPEP
cg14657761	0.494694	Factor3	methyl	RP11-373N22.3
cg14657761	0.494694	Factor3	methyl	SPINK7
cg14825383	0.546318	Factor3	methyl	SV2B
cg14890660	0.71423	Factor3	methyl	MIR454
cg14890660	0.71423	Factor3	methyl	SKA2
cg14902675	0.715349	Factor3	methyl	CLVS1
cg14902675	0.715349	Factor3	methyl	RP11-787D18.2
cg14930864	0.765265	Factor3	methyl	YWHAQ
cg14952012	0.587212	Factor3	methyl	AC016995.3
cg14981650	0.701731	Factor3	methyl	MLLT3
cg15029882	0.629533	Factor3	methyl	WDR19
cg15079569	0.617046	Factor3	methyl	SH3RF1
cg15109916	0.770037	Factor3	methyl	PDGFC
cg15119735	0.684793	Factor3	methyl	SCAF11
cg15205153	0.781698	Factor3	methyl	PPFIA2
cg15205153	0.781698	Factor3	methyl	RP11-315E17.1
cg15250865	0.656508	Factor3	methyl	CFLAR
cg15250865	0.656508	Factor3	methyl	CFLAR-AS1
cg15250865	0.656508	Factor3	methyl	IMPDH1P10
cg15250865	0.656508	Factor3	methyl	RNU7-45P
cg15372372	0.482929	Factor3	methyl	OR5D18
cg15378579	0.476717	Factor3	methyl	VSNL1
cg15392326	0.780623	Factor3	methyl	ARFGEF1
cg15400074	0.880456	Factor3	methyl	ASB17
cg15435143	0.692181	Factor3	methyl	OR5M11
cg15451585	0.55305	Factor3	methyl	ENTPD5
cg15457495	0.769317	Factor3	methyl	CBLL1
cg15568276	0.561107	Factor3	methyl	CSDE1
cg15568276	0.561107	Factor3	methyl	RNY1P13
cg15633878	0.645355	Factor3	methyl	KRTAP24-1
cg15655885	0.46834	Factor3	methyl	ZDHHC20
cg15720089	0.520611	Factor3	methyl	CACNB2
cg15720089	0.520611	Factor3	methyl	RP11-109I13.2
cg15723690	0.526263	Factor3	methyl	NFIA
cg15745461	0.807683	Factor3	methyl	LINC01501
cg15760630	0.832931	Factor3	methyl	EEFSEC
cg15798592	0.846524	Factor3	methyl	AKT3
cg15811964	0.60407	Factor3	methyl	LUM
cg15884546	0.635756	Factor3	methyl	CLEC2D
cg15983580	0.554166	Factor3	methyl	SLC35B3
cg16010122	0.704963	Factor3	methyl	PTPRK
cg16025186	0.62394	Factor3	methyl	SYNPO2
cg16059767	0.796602	Factor3	methyl	ITGA2
cg16074241	0.577511	Factor3	methyl	CSMD3
cg16080175	0.721883	Factor3	methyl	RAB28
cg16232940	0.484759	Factor3	methyl	IKZF1
cg16240260	0.694573	Factor3	methyl	CLDN18
cg16243402	0.682536	Factor3	methyl	OPRM1
cg16379462	0.524227	Factor3	methyl	SAMD4A
cg16425917	0.850315	Factor3	methyl	UIMC1
cg16455029	0.716045	Factor3	methyl	RP11-221J22.1
cg16455029	0.716045	Factor3	methyl	RP11-221J22.2
cg16469089	0.673654	Factor3	methyl	CAMK1D
cg16469089	0.673654	Factor3	methyl	SNORD45
cg16491319	0.609069	Factor3	methyl	MYOM2
cg16576302	0.90848	Factor3	methyl	TOP2B
cg16585554	0.623132	Factor3	methyl	PITPNC1
cg16669135	0.673839	Factor3	methyl	RP11-463D19.2
cg16669135	0.673839	Factor3	methyl	STAU2
cg16727297	0.710053	Factor3	methyl	PGRMC2
cg16820901	0.684534	Factor3	methyl	MGAT4C
cg16820901	0.684534	Factor3	methyl	RP11-202H2.1
cg16912009	0.679546	Factor3	methyl	KIF11
cg16919093	0.684844	Factor3	methyl	BRCA1
cg16957502	0.754309	Factor3	methyl	SOX5
cg17014647	0.670087	Factor3	methyl	ATXN1
cg17037048	0.618591	Factor3	methyl	CASC18
cg17050525	0.491736	Factor3	methyl	KCNIP1
cg17064296	0.649013	Factor3	methyl	AC008949.1
cg17064296	0.649013	Factor3	methyl	ZFR
cg17073989	0.699321	Factor3	methyl	LRRC8D
cg17073989	0.699321	Factor3	methyl	RP11-302M6.4
cg17111849	0.631781	Factor3	methyl	LINC00578
cg17138976	0.521686	Factor3	methyl	PKN2
cg17213919	0.685545	Factor3	methyl	RP11-406O16.1
cg17217920	0.649315	Factor3	methyl	AP2B1
cg17234888	0.669983	Factor3	methyl	LRRC69
cg17282106	0.64866	Factor3	methyl	LINC00534
cg17337840	0.849831	Factor3	methyl	OPA1
cg17348243	0.475034	Factor3	methyl	LAMA1
cg17391883	0.697022	Factor3	methyl	ACOD1
cg17401072	0.693285	Factor3	methyl	NAB1
cg17474601	0.644168	Factor3	methyl	CTD-2001E22.1
cg17474601	0.644168	Factor3	methyl	CTD-2143L24.1
cg17474601	0.644168	Factor3	methyl	TAS2R1
cg17542592	0.712052	Factor3	methyl	TBC1D15
cg17594624	0.607085	Factor3	methyl	ALG8
cg17599110	0.714725	Factor3	methyl	PRPF39
cg17760307	0.706542	Factor3	methyl	TECTB
cg17797028	0.615838	Factor3	methyl	GNG12-AS1
cg17806882	0.699208	Factor3	methyl	GIMAP7
cg17808132	0.659468	Factor3	methyl	PPP1R12A
cg17937464	0.484042	Factor3	methyl	AQP4-AS1
cg17937464	0.484042	Factor3	methyl	CHST9
cg18000586	0.831462	Factor3	methyl	ATL1
cg18002615	0.669546	Factor3	methyl	RAP1GDS1
cg18031931	0.614584	Factor3	methyl	OR5L2
cg18065539	0.705546	Factor3	methyl	TRIO
cg18132279	0.775894	Factor3	methyl	PLA2G4A
cg18366505	0.588056	Factor3	methyl	RP11-386G11.10
cg18366505	0.588056	Factor3	methyl	Y_RNA
cg18411559	0.840269	Factor3	methyl	LINC01572
cg18426912	0.587843	Factor3	methyl	NDUFAF5
cg18475568	0.567751	Factor3	methyl	FAM209A
cg18475568	0.567751	Factor3	methyl	GCNT7
cg18475568	0.567751	Factor3	methyl	RTF2
cg18489232	0.721467	Factor3	methyl	CCNB1IP1
cg18547187	0.747115	Factor3	methyl	PAWR
cg18551762	0.605176	Factor3	methyl	COL6A6
cg18559561	0.806237	Factor3	methyl	KTN1
cg18559561	0.806237	Factor3	methyl	Y_RNA
cg18598329	0.486047	Factor3	methyl	FANCD2
cg18598329	0.486047	Factor3	methyl	FANCD2OS
cg18648427	0.784543	Factor3	methyl	RNU6-668P
cg18648427	0.784543	Factor3	methyl	SMIM31
cg18700153	0.470477	Factor3	methyl	AC005082.1
cg18700153	0.470477	Factor3	methyl	MALSU1
cg18732892	0.697167	Factor3	methyl	PPM1E
cg18750909	0.743814	Factor3	methyl	COBLL1
cg18773425	0.724198	Factor3	methyl	PPFIA2
cg18962998	0.475528	Factor3	methyl	DARS
cg18967532	0.834161	Factor3	methyl	PKN2
cg19048327	0.548935	Factor3	methyl	ACOXL
cg19116204	0.770359	Factor3	methyl	PAPPA2
cg19179053	0.673455	Factor3	methyl	WAPL
cg19209729	0.481708	Factor3	methyl	GPSM1
cg19254339	0.675661	Factor3	methyl	ANO4
cg19318885	0.621131	Factor3	methyl	ANKS1B
cg19334038	0.70738	Factor3	methyl	RTTN
cg19335227	0.726413	Factor3	methyl	DOK6
cg19335227	0.726413	Factor3	methyl	RP11-465I4.2
cg19385767	0.870124	Factor3	methyl	ZDHHC20
cg19409015	0.61737	Factor3	methyl	OR2M3
cg19419776	0.488662	Factor3	methyl	ENPP3
cg19435810	0.676436	Factor3	methyl	NPHP3
cg19435810	0.676436	Factor3	methyl	NPHP3-ACAD11
cg19451011	0.743672	Factor3	methyl	ZZZ3
cg19466822	0.748125	Factor3	methyl	BCL11B
cg19506290	0.468615	Factor3	methyl	ITGB2
cg19516263	0.71151	Factor3	methyl	ZNF221
cg19532132	0.715358	Factor3	methyl	CAMK2D
cg19618555	0.742959	Factor3	methyl	RUNX1T1
cg19641557	0.824061	Factor3	methyl	CTR9
cg19655142	0.677246	Factor3	methyl	RYR2
cg19666391	0.727095	Factor3	methyl	AMTN
cg19688022	0.530856	Factor3	methyl	LINC00642
cg19688022	0.530856	Factor3	methyl	RP11-1078H9.1
cg19732987	0.73213	Factor3	methyl	BTAF1
cg19739774	0.520192	Factor3	methyl	RPA3
cg19739774	0.520192	Factor3	methyl	UMAD1
cg19764513	0.617121	Factor3	methyl	PRKCH
cg19769877	0.55422	Factor3	methyl	POSTN
cg19773385	0.65085	Factor3	methyl	KIF1B
cg19804008	0.706679	Factor3	methyl	CMBL
cg19804008	0.706679	Factor3	methyl	Y_RNA
cg19990038	0.548386	Factor3	methyl	OR6C70
cg19990038	0.548386	Factor3	methyl	RP11-110A12.2
cg20029923	0.659681	Factor3	methyl	HFM1
cg20032355	0.582664	Factor3	methyl	KANSL1
cg20073631	0.602673	Factor3	methyl	TMEM100
cg20081082	0.606493	Factor3	methyl	GPR75
cg20081082	0.606493	Factor3	methyl	GPR75-ASB3
cg20111163	0.78459	Factor3	methyl	ANKRD45
cg20111163	0.78459	Factor3	methyl	RP11-360D2.1
cg20122981	0.556876	Factor3	methyl	B3GNT2
cg20145176	0.595104	Factor3	methyl	RSF1
cg20210641	0.663039	Factor3	methyl	ZBTB38
cg20263570	0.682787	Factor3	methyl	CCDC91
cg20263570	0.682787	Factor3	methyl	RNA5SP355
cg20301210	0.69637	Factor3	methyl	AC023385.1
cg20301210	0.69637	Factor3	methyl	MSRA
cg20313807	0.744001	Factor3	methyl	ZNF233
cg20313807	0.744001	Factor3	methyl	ZNF235
cg20321556	0.734873	Factor3	methyl	PNISR
cg20385461	0.788469	Factor3	methyl	RBMS1
cg20415435	0.79993	Factor3	methyl	NPHP3-AS1
cg20426319	0.568153	Factor3	methyl	AL122015.1
cg20426319	0.568153	Factor3	methyl	HIPK3
cg20437132	0.571245	Factor3	methyl	STAMBPL1
cg20499101	0.640447	Factor3	methyl	C11orf74
cg20499101	0.640447	Factor3	methyl	RAG2
cg20570330	0.776168	Factor3	methyl	LAMC1
cg20583942	0.488202	Factor3	methyl	CSMD1
cg20584815	0.728939	Factor3	methyl	RP11-705C15.2
cg20584815	0.728939	Factor3	methyl	RP11-705C15.3
cg20619563	0.500089	Factor3	methyl	CYB5R4
cg20631344	0.579303	Factor3	methyl	REV1
cg20636618	0.604734	Factor3	methyl	MAP4K3
cg20693840	0.917454	Factor3	methyl	PLEKHG7
cg20828149	0.564935	Factor3	methyl	STRN3
cg20927656	0.501338	Factor3	methyl	DPPA3
cg20975802	0.776339	Factor3	methyl	RABGGTB
cg20975802	0.776339	Factor3	methyl	SNORD45B
cg21138486	0.763572	Factor3	methyl	HS2ST1
cg21165219	0.596943	Factor3	methyl	PIEZO2
cg21187117	0.60384	Factor3	methyl	SSB
cg21211453	0.825084	Factor3	methyl	ITFG1
cg21211453	0.825084	Factor3	methyl	RP11-474B12.1
cg21211453	0.825084	Factor3	methyl	Y_RNA
cg21236970	0.536957	Factor3	methyl	REEP1
cg21276620	0.761044	Factor3	methyl	CACNB2
cg21276620	0.761044	Factor3	methyl	RP11-383B4.4
cg21276620	0.761044	Factor3	methyl	RP11-499P20.2
cg21343436	0.559725	Factor3	methyl	KIF6
cg21373150	0.61718	Factor3	methyl	OR1E1
cg21395252	0.598603	Factor3	methyl	ESCO2
cg21433192	0.680132	Factor3	methyl	FAM47E
cg21433192	0.680132	Factor3	methyl	FAM47E-STBD1
cg21522218	0.555827	Factor3	methyl	SPINK1
cg21524784	0.624616	Factor3	methyl	JMJD1C
cg21524784	0.624616	Factor3	methyl	MIR1296
cg21574556	0.47571	Factor3	methyl	FER
cg21574556	0.47571	Factor3	methyl	RNU6-47P
cg21642036	0.715247	Factor3	methyl	WAPL
cg21669640	0.639895	Factor3	methyl	NR2C1
cg21763653	0.714266	Factor3	methyl	FBXO9
cg21786289	0.541239	Factor3	methyl	RP11-54O7.3
cg21827683	0.712273	Factor3	methyl	DLC1
cg21837816	0.735446	Factor3	methyl	ARMH4
cg21878015	0.649021	Factor3	methyl	OR8H1
cg21882899	0.75522	Factor3	methyl	KLRC1
cg22021882	0.653771	Factor3	methyl	PCMTD1
cg22042316	0.545169	Factor3	methyl	ALPK2
cg22172340	0.718606	Factor3	methyl	RBM33
cg22175046	0.682333	Factor3	methyl	EPDR1
cg22175046	0.682333	Factor3	methyl	GPR141
cg22200270	0.68484	Factor3	methyl	PARD3
cg22247531	0.496264	Factor3	methyl	SULT1B1
cg22427411	0.745745	Factor3	methyl	KBTBD12
cg22431444	0.637662	Factor3	methyl	MAN1A2
cg22480773	0.708528	Factor3	methyl	GLYATL3
cg22506353	0.680466	Factor3	methyl	STAM
cg22506586	0.619375	Factor3	methyl	RP11-638L3.1
cg22532711	0.631229	Factor3	methyl	NAA16
cg22532711	0.631229	Factor3	methyl	RNU6-57P
cg22536032	0.661407	Factor3	methyl	MYO16
cg22563704	0.672867	Factor3	methyl	TNFSF14
cg22587673	0.679031	Factor3	methyl	KCNU1
cg22587673	0.679031	Factor3	methyl	TPT1P8
cg22613809	0.473205	Factor3	methyl	KLF12
cg22616935	0.729108	Factor3	methyl	LMBR1
cg22787318	0.609677	Factor3	methyl	ALPK1
cg22801980	0.484242	Factor3	methyl	HNRNPH1
cg22808178	0.666045	Factor3	methyl	GUCY2GP
cg22855923	0.526028	Factor3	methyl	OLFML3
cg22892782	0.740389	Factor3	methyl	RCHY1
cg22897701	0.561432	Factor3	methyl	CDC42BPB
cg22905571	0.485349	Factor3	methyl	NUBPL
cg22951316	0.547377	Factor3	methyl	CEP135
cg23024810	0.510711	Factor3	methyl	MDM4
cg23116710	0.611855	Factor3	methyl	FRRS1
cg23130368	0.798485	Factor3	methyl	DNAH12
cg23130368	0.798485	Factor3	methyl	Y_RNA
cg23192801	0.696909	Factor3	methyl	ADAM32
cg23221138	0.592403	Factor3	methyl	CLRN1
cg23221138	0.592403	Factor3	methyl	CLRN1-AS1
cg23221138	0.592403	Factor3	methyl	RP11-166N6.2
cg23223755	0.690215	Factor3	methyl	LHFPL4
cg23238776	0.687761	Factor3	methyl	ATP6V1C1
cg23390381	0.83334	Factor3	methyl	RNU6-166P
cg23390381	0.83334	Factor3	methyl	WIF1
cg23399347	0.69957	Factor3	methyl	SH3D19
cg23423910	0.683315	Factor3	methyl	KIAA1109
cg23444398	0.583656	Factor3	methyl	CTD-3239E11.2
cg23444398	0.583656	Factor3	methyl	TRIQK
cg23513203	0.695906	Factor3	methyl	UGT1A10
cg23513203	0.695906	Factor3	methyl	UGT1A8
cg23609036	0.517156	Factor3	methyl	ROBO2
cg23639667	0.718024	Factor3	methyl	RNF7
cg23673926	0.698668	Factor3	methyl	ITPRID1
cg23740067	0.766465	Factor3	methyl	FBXO11
cg23755398	0.533901	Factor3	methyl	FIP1L1
cg23755398	0.533901	Factor3	methyl	LNX1
cg23810370	0.50198	Factor3	methyl	MYPN
cg23814420	0.715686	Factor3	methyl	MICU2
cg23847967	0.576659	Factor3	methyl	FUBP1
cg23858869	0.650619	Factor3	methyl	STAU2
cg23954535	0.70453	Factor3	methyl	CSTA
cg24017453	0.675097	Factor3	methyl	ZBBX
cg24099990	0.684843	Factor3	methyl	MIR761
cg24099990	0.684843	Factor3	methyl	NRDC
cg24137511	0.515356	Factor3	methyl	AC007192.6
cg24137511	0.515356	Factor3	methyl	MAST3
cg24176355	0.637326	Factor3	methyl	PCID2
cg24198438	0.587909	Factor3	methyl	DERL1
cg24198438	0.587909	Factor3	methyl	RP11-557C18.3
cg24226008	0.550798	Factor3	methyl	SLC4A10
cg24256039	0.603944	Factor3	methyl	AHRR
cg24259052	0.658114	Factor3	methyl	AP000692.9
cg24259052	0.658114	Factor3	methyl	MORC3
cg24306475	0.638387	Factor3	methyl	LINC00377
cg24321676	0.496337	Factor3	methyl	PDE1C
cg24324903	0.576655	Factor3	methyl	CTD-2527I21.4
cg24324903	0.576655	Factor3	methyl	CTD-2527I21.5
cg24324903	0.576655	Factor3	methyl	FXYD1
cg24324903	0.576655	Factor3	methyl	LGI4
cg24382521	0.558163	Factor3	methyl	C7
cg24429175	0.498613	Factor3	methyl	CPED1
cg24456616	0.613885	Factor3	methyl	DNAH10
cg24468036	0.476162	Factor3	methyl	PIKFYVE
cg24524716	0.700983	Factor3	methyl	FAM13A
cg24560783	0.641008	Factor3	methyl	FAP
cg24634560	0.714056	Factor3	methyl	MRTFB
cg24672777	0.619559	Factor3	methyl	OR4C4P
cg24765309	0.801714	Factor3	methyl	AC104820.2
cg24795721	0.836052	Factor3	methyl	RP11-4O1.2
cg24807778	0.69915	Factor3	methyl	MEG8
cg24807778	0.69915	Factor3	methyl	SNORD113-6
cg24849567	0.656299	Factor3	methyl	CYBRD1
cg24964457	0.709903	Factor3	methyl	AC004702.2
cg24964457	0.709903	Factor3	methyl	SPECC1
cg24993869	0.503146	Factor3	methyl	LINC00571
cg25070457	0.598141	Factor3	methyl	AP2A2
cg25072611	0.841688	Factor3	methyl	NMNAT3
cg25072611	0.841688	Factor3	methyl	RN7SKP124
cg25072611	0.841688	Factor3	methyl	RP11-553K23.2
cg25098382	0.668521	Factor3	methyl	MALRD1
cg25125469	0.552834	Factor3	methyl	AC004381.7
cg25125469	0.552834	Factor3	methyl	ACSM3
cg25153148	0.65933	Factor3	methyl	DYRK1A
cg25163036	0.714161	Factor3	methyl	CAMK2D
cg25189981	0.756111	Factor3	methyl	AL117333.1
cg25189981	0.756111	Factor3	methyl	SEL1L2
cg25257044	0.768532	Factor3	methyl	ITGA1
cg25312197	0.688478	Factor3	methyl	SCFD1
cg25333818	0.779248	Factor3	methyl	PDE1A
cg25338308	0.744651	Factor3	methyl	ZNF177
cg25338308	0.744651	Factor3	methyl	ZNF559-ZNF177
cg25361092	0.674892	Factor3	methyl	WWTR1
cg25415829	0.512602	Factor3	methyl	MARK3
cg25481838	0.575007	Factor3	methyl	AC024704.2
cg25481838	0.575007	Factor3	methyl	AC104653.1
cg25521630	0.683157	Factor3	methyl	RORA
cg25521630	0.683157	Factor3	methyl	RP11-39M21.2
cg25560603	0.718476	Factor3	methyl	EIF4G3
cg25661926	0.73004	Factor3	methyl	RP11-625H11.2
cg25661926	0.73004	Factor3	methyl	TLN2
cg25680785	0.617701	Factor3	methyl	TMEM135
cg25709259	0.671743	Factor3	methyl	ABI1
cg25709259	0.671743	Factor3	methyl	RNU6-946P
cg25739309	0.468629	Factor3	methyl	RPTOR
cg25871387	0.564728	Factor3	methyl	DOCK9
cg25889896	0.652862	Factor3	methyl	KANSL1L
cg25936567	0.619989	Factor3	methyl	GMDS
cg26048849	0.487513	Factor3	methyl	DAAM1
cg26099902	0.470274	Factor3	methyl	PTK2
cg26126940	0.681547	Factor3	methyl	PLA2R1
cg26201776	0.723185	Factor3	methyl	OOSP2
cg26216971	0.626506	Factor3	methyl	GBP1P1
cg26384678	0.558609	Factor3	methyl	RP11-26J3.4
cg26384678	0.558609	Factor3	methyl	TPD52
cg26427915	0.567372	Factor3	methyl	ITGB1
cg26482210	0.757195	Factor3	methyl	CTC-432M15.3
cg26482210	0.757195	Factor3	methyl	RAPGEF6
cg26500480	0.511859	Factor3	methyl	FBN2
cg26569502	0.558878	Factor3	methyl	KMT2E
cg26591004	0.465723	Factor3	methyl	PRSS23
cg26591004	0.465723	Factor3	methyl	RP11-736K20.5
cg26678262	0.525412	Factor3	methyl	MYO7B
cg26763248	0.594156	Factor3	methyl	RBM6
cg26804611	0.698492	Factor3	methyl	RPA3
cg26804611	0.698492	Factor3	methyl	UMAD1
cg26857712	0.721488	Factor3	methyl	PPP1R21
cg26857712	0.721488	Factor3	methyl	RNU6-282P
cg26868156	0.563225	Factor3	methyl	LSP1
cg26876834	0.601009	Factor3	methyl	RPS2
cg26876834	0.601009	Factor3	methyl	SNHG9
cg26876834	0.601009	Factor3	methyl	SNORA10
cg26876834	0.601009	Factor3	methyl	SNORA64
cg26886614	0.794839	Factor3	methyl	ZZEF1
cg26888807	0.693687	Factor3	methyl	AC117479.1
cg26888807	0.693687	Factor3	methyl	ROBO1
cg26951428	0.734127	Factor3	methyl	LINC00840
cg27003171	0.58141	Factor3	methyl	AC093850.2
cg27003171	0.58141	Factor3	methyl	LINC00607
cg27010449	0.705078	Factor3	methyl	CDKL4
cg27015201	0.576631	Factor3	methyl	THUMPD3
cg27015201	0.576631	Factor3	methyl	THUMPD3-AS1
cg27019757	0.773871	Factor3	methyl	PDCD4
cg27148609	0.497014	Factor3	methyl	BLM
cg27148609	0.497014	Factor3	methyl	SNORD18
cg27206599	0.594718	Factor3	methyl	PGGT1B
cg27208806	0.714118	Factor3	methyl	PATJ
cg27209692	0.625374	Factor3	methyl	USP28
cg27239218	0.706032	Factor3	methyl	FSD1L
cg27377225	0.694156	Factor3	methyl	XRCC6
cg27377225	0.694156	Factor3	methyl	Y_RNA
cg27428961	0.716224	Factor3	methyl	N4BP2L2
cg27465452	0.573089	Factor3	methyl	SGO2
cg27482523	0.540417	Factor3	methyl	PPP6R3
cg27522235	0.5531	Factor3	methyl	KIF26B
cg27539580	0.792385	Factor3	methyl	THAP4
1:162195110-C-T	0.0656299	Factor3	SNP	MIR4654
11:47315274-T-A	0.0724159	Factor3	SNP	MADD-AS1
JHU_1.243658774	0.0828755	Factor3	SNP	MIR4677
JHU_13.55705795	0.0890622	Factor3	SNP	MIR5007
JHU_13.55733293	0.0890622	Factor3	SNP	MIR5007
JHU_14.60534479	0.068243	Factor3	SNP	PCNX4
JHU_14.60617638	0.068243	Factor3	SNP	DHRS7
JHU_15.93810820	0.0738574	Factor3	SNP	LOC105370980
[truncated: 1,082 more rows]
