# Supplementary material for: Multi-omic latent variable data integration reveals multicellular structure pathways associated with resistance to tuberculin skin test (TST)/interferon gamma release assay (IGRA) conversion in Uganda
Source: BMC Genomics. 2025 Mar 18;26:265. doi: 10.1186/s12864-025-11407-1 (PMC11916984; doi:10.1186/s12864-025-11407-1)
Supplement: Supplementary file 3 — Supplementary Material 3 [file 12864_2025_11407_MOESM3_ESM.xlsx]

## Sheet: Supplement_enrichment_result_v1
Factor	Cluster	Database	Pathway	k/K	FDR
Factor 1	F1-1	H	hallmark allograft rejection	0.085	7.61e-20
Factor 1	F1-1	C2 (CP)	wp modulators of tcr signaling and t cell activation	0.213115	1.54e-19
Factor 1	F1-1	C2 (CP)	wp tcell receptor tcr signaling pathway	0.142857	2.1e-17
Factor 1	F1-1	C2 (CP)	pid cd8 tcr pathway	0.207547	1.01e-16
Factor 1	F1-1	C2 (CP)	kegg t cell receptor signaling pathway	0.12037	1.08e-16
Factor 1	F1-1	C2 (CP)	pid cd8 tcr downstream pathway	0.169231	6.93e-16
Factor 1	F1-1	C2 (CP)	wp pathogenesis of sarscov2 mediated by nsp9nsp10 complex	0.380952	9.17e-15
Factor 1	F1-1	C2 (CP)	wp tcell activation sarscov2	0.126437	1.47e-14
Factor 1	F1-1	C2 (CP)	wp cancer immunotherapy by pd1 blockade	0.347826	1.65e-14
Factor 1	F1-1	C2 (CP)	wp tcell antigen receptor tcr pathway during staphylococcus aureus infection	0.16129	1.69e-14
Factor 1	F1-1	C2 (CP)	pid tcr pathway	0.15625	2.15e-14
Factor 1	F1-1	C2 (CP)	biocarta tcra pathway	0.5	3.07e-14
Factor 1	F1-1	C2 (CP)	reactome generation of second messenger molecules	0.205128	1.07e-12
Factor 1	F1-1	C2 (CP)	biocarta tcytotoxic pathway	0.5	2.41e-12
Factor 1	F1-1	C2 (CP)	biocarta tcr pathway	0.181818	2.68e-12
Factor 1	F1-1	C2 (CP)	wp network map of sarscov2 signaling pathway	0.0542986	7.79e-12
Factor 1	F1-1	C2 (CP)	biocarta il17 pathway	0.4	1.09e-11
Factor 1	F1-1	C2 (CP)	reactome tcr signaling	0.0806452	1.11e-11
Factor 1	F1-1	C2 (CP)	kegg natural killer cell mediated cytotoxicity	0.0729927	2.89e-11
Factor 1	F1-1	C2 (CP)	reactome immunoregulatory interactions between a lymphoid and a non lymphoid cell	0.0575916	3.05e-11
Factor 1	F1-1	C2 (CP)	biocarta csk pathway	0.272727	1.13e-10
Factor 1	F1-1	C2 (CP)	biocarta ctla4 pathway	0.272727	1.13e-10
Factor 1	F1-1	C2 (CP)	biocarta thelper pathway	0.416667	4.54e-10
Factor 1	F1-1	C2 (CP)	wp t cell receptor and costimulatory signaling	0.206897	6.59e-10
Factor 1	F1-1	C2 (CP)	biocarta ctl pathway	0.384615	6.86e-10
Factor 1	F1-1	C2 (CP)	reactome costimulation by the cd28 family	0.0945946	5.28e-09
Factor 1	F1-1	C2 (CP)	reactome pd 1 signaling	0.178571	4.48e-08
Factor 1	F1-1	C2 (CP)	reactome dap12 interactions	0.113636	4.51e-07
Factor 1	F1-1	C2 (CP)	pid cxcr4 pathway	0.06	1.08e-06
Factor 1	F1-1	C2 (CP)	reactome dap12 signaling	0.137931	3.49e-06
Factor 1	F1-1	C2 (CP)	kegg hematopoietic cell lineage	0.0574713	1.23e-05
Factor 1	F1-1	C2 (CP)	pid pi3kci pathway	0.0833333	2.62e-05
Factor 1	F1-1	C2 (CP)	reactome cd28 co stimulation	0.0909091	0.000240549
Factor 1	F1-1	C2 (CP)	wp b cell receptor signaling pathway	0.0408163	0.000328808
Factor 1	F1-1	C2 (CP)	kegg cell adhesion molecules cams	0.0300752	0.000880086
Factor 1	F1-1	C2 (CP)	pid fcer1 pathway	0.05	0.00103637
Factor 1	F1-10	C5 (GO:BP)	gobp amyloid precursor protein metabolic process	0.0315789	0.00456594
Factor 1	F1-10	C5 (GO:BP)	gobp positive regulation of cellular amide metabolic process	0.0179641	0.0159878
Factor 1	F1-10	C5 (GO:BP)	gobp regulation of cellular amide metabolic process	0.00568182	0.177296
Factor 1	F1-11	C5 (GO:BP)	gobp organic acid transmembrane transport	0.0196078	0.013408
Factor 1	F1-11	C5 (GO:BP)	gobp import into cell	0.012931	0.0325913
Factor 1	F1-11	C5 (GO:BP)	gobp lipid localization	0.00852879	0.0469207
Factor 1	F1-11	C5 (GO:BP)	gobp organic acid transport	0.00928793	0.0661481
Factor 1	F1-11	C5 (GO:BP)	gobp anion transport	0.00579151	0.170891
Factor 1	F1-12	C5 (GO:BP)	gobp gliogenesis	0.0206186	0.000476523
Factor 1	F1-12	C5 (GO:BP)	gobp glial cell differentiation	0.0229358	0.000947006
Factor 1	F1-12	C5 (GO:BP)	gobp astrocyte differentiation	0.0379747	0.00297021
Factor 1	F1-12	C5 (GO:BP)	gobp glial cell development	0.026087	0.00707774
Factor 1	F1-12	C5 (GO:BP)	gobp ensheathment of neurons	0.0214286	0.0111419
Factor 1	F1-12	C5 (GO:BP)	gobp regulation of nervous system development	0.00683371	0.122396
Factor 1	F1-13	C5 (GO:BP)	gobp neuron projection guidance	0.0382979	2.22e-07
Factor 1	F1-13	C2 (CP)	reactome netrin 1 signaling	0.08	3.02e-05
Factor 1	F1-13	C5 (GO:BP)	gobp axon development	0.0187891	3.7e-05
Factor 1	F1-13	C5 (GO:BP)	gobp cell part morphogenesis	0.0151976	6.23e-05
Factor 1	F1-13	C5 (GO:BP)	gobp cell morphogenesis involved in neuron differentiation	0.0162162	9.33e-05
Factor 1	F1-13	C5 (GO:BP)	gobp cell morphogenesis involved in differentiation	0.0140647	0.000107795
Factor 1	F1-13	C5 (GO:BP)	gobp cellular component morphogenesis	0.0132802	0.000161893
Factor 1	F1-13	C5 (GO:BP)	gobp motor neuron axon guidance	0.1	0.000265088
Factor 1	F1-13	C5 (GO:BP)	gobp central nervous system neuron differentiation	0.0295858	0.000345962
Factor 1	F1-13	C2 (CP)	kegg axon guidance	0.0310078	0.000834091
Factor 1	F1-13	C5 (GO:BP)	gobp neuron projection organization	0.0337079	0.00392429
Factor 1	F1-13	C5 (GO:BP)	gobp forebrain development	0.0132626	0.00698877
Factor 1	F1-13	C5 (GO:BP)	gobp telencephalon development	0.0160643	0.00859596
Factor 1	F1-13	C5 (GO:BP)	gobp hindbrain development	0.02	0.0129015
Factor 1	F1-13	C5 (GO:BP)	gobp regulation of growth	0.00904977	0.0150074
Factor 1	F1-13	C5 (GO:BP)	gobp regulation of cell morphogenesis	0.0131148	0.0150285
Factor 1	F1-13	C5 (GO:BP)	gobp neuron migration	0.0182927	0.0155648
Factor 1	F1-13	C5 (GO:BP)	gobp pallium development	0.0177515	0.0164569
Factor 1	F1-13	C5 (GO:BP)	gobp regeneration	0.0159574	0.0207745
Factor 1	F1-13	C5 (GO:BP)	gobp dendrite development	0.012987	0.0323185
Factor 1	F1-13	C5 (GO:BP)	gobp synapse organization	0.00956938	0.0347845
Factor 1	F1-13	C5 (GO:BP)	gobp developmental growth	0.00782473	0.0381091
Factor 1	F1-13	C5 (GO:BP)	gobp regulation of cell projection organization	0.00753012	0.0426128
Factor 1	F1-13	C5 (GO:BP)	gobp regulation of developmental growth	0.00911854	0.0687903
Factor 1	F1-13	C5 (GO:BP)	gobp regulation of neuron projection development	0.00696056	0.117952
Factor 1	F1-13	C5 (GO:BP)	gobp cell junction organization	0.00582242	0.122396
Factor 1	F1-13	C5 (GO:BP)	gobp cell growth	0.00616016	0.15103
Factor 1	F1-14	C5 (GO:BP)	gobp biological process involved in interaction with symbiont	0.039604	0.00052641
Factor 1	F1-14	C5 (GO:BP)	gobp biological process involved in symbiotic interaction	0.0139373	0.0127896
Factor 1	F1-15	C5 (GO:BP)	gobp calcium mediated signaling	0.0344828	9.74e-06
Factor 1	F1-15	C5 (GO:BP)	gobp second messenger mediated signaling	0.0264901	1.19e-05
Factor 1	F1-15	C5 (GO:BP)	gobp positive regulation of calcium mediated signaling	0.0882353	0.000358419
Factor 1	F1-15	C5 (GO:BP)	gobp calcium ion transport	0.0165094	0.000517277
Factor 1	F1-15	C5 (GO:BP)	gobp regulation of ion transport	0.0116448	0.00150153
Factor 1	F1-15	C5 (GO:BP)	gobp regulation of calcium mediated signaling	0.04	0.00263043
Factor 1	F1-15	C5 (GO:BP)	gobp calcium ion import	0.032967	0.00410909
Factor 1	F1-15	C5 (GO:BP)	gobp regulation of ion transmembrane transport	0.0124224	0.0043323
Factor 1	F1-15	C5 (GO:BP)	gobp cellular ion homeostasis	0.0104322	0.00488583
Factor 1	F1-15	C5 (GO:BP)	gobp regulation of calcium ion transport	0.0159363	0.00877537
Factor 1	F1-15	C5 (GO:BP)	gobp regulation of metal ion transport	0.0124069	0.00877537
Factor 1	F1-15	C5 (GO:BP)	gobp regulation of transmembrane transport	0.0103448	0.00899226
Factor 1	F1-15	C5 (GO:BP)	gobp positive regulation of ion transport	0.014652	0.0111419
Factor 1	F1-15	C2 (CP)	kegg calcium signaling pathway	0.0168539	0.0140338
Factor 1	F1-15	C5 (GO:BP)	gobp positive regulation of ion transmembrane transport	0.0184049	0.0154081
Factor 1	F1-15	C5 (GO:BP)	gobp calcium ion transport into cytosol	0.0181818	0.015722
Factor 1	F1-15	C5 (GO:BP)	gobp calcium ion transmembrane transport	0.0127796	0.0158923
Factor 1	F1-15	C5 (GO:BP)	gobp divalent inorganic cation homeostasis	0.00980392	0.0187309
Factor 1	F1-15	C5 (GO:BP)	gobp cytosolic calcium ion transport	0.0163043	0.0199637
Factor 1	F1-15	C5 (GO:BP)	gobp regulation of cytosolic calcium ion concentration	0.0113636	0.0219398
Factor 1	F1-15	C5 (GO:BP)	gobp positive regulation of transmembrane transport	0.0140845	0.0278156
Factor 1	F1-15	C5 (GO:BP)	gobp circulatory system process	0.00837521	0.0309688
Factor 1	F1-15	C5 (GO:BP)	gobp vascular process in circulatory system	0.0114068	0.0426128
Factor 1	F1-15	C5 (GO:BP)	gobp maintenance of location	0.00909091	0.0691249
Factor 1	F1-15	C5 (GO:BP)	gobp regulation of cation transmembrane transport	0.00849858	0.0787891
Factor 1	F1-16	H	hallmark wnt beta catenin signaling	0.0714286	0.000376028
Factor 1	F1-16	C2 (CP)	kegg basal cell carcinoma	0.0545455	0.000865125
Factor 1	F1-16	C2 (CP)	pid beta catenin nuc pathway	0.0375	0.00208915
Factor 1	F1-16	C2 (CP)	kegg pathways in cancer	0.0153846	0.00275144
Factor 1	F1-16	C2 (CP)	wp wnt signaling pathway and pluripotency	0.0283019	0.00400215
Factor 1	F1-16	C2 (CP)	wp wnt signaling	0.025641	0.0051687
Factor 1	F1-16	C2 (CP)	kegg wnt signaling pathway	0.0198676	0.00954242
Factor 1	F1-16	C2 (CP)	wp breast cancer pathway	0.0192308	0.0101314
Factor 1	F1-16	C5 (GO:BP)	gobp canonical wnt signaling pathway	0.0127796	0.0158923
Factor 1	F1-16	C5 (GO:BP)	gobp cell cell signaling by wnt	0.00879121	0.0431753
Factor 1	F1-16	C5 (GO:BP)	gobp cell surface receptor signaling pathway involved in cell cell signaling	0.00727273	0.0710626
Factor 1	F1-17	C5 (GO:BP)	gobp regulation of lipid metabolic process	0.0147493	0.00479693
Factor 1	F1-17	C5 (GO:BP)	gobp positive regulation of lipid metabolic process	0.0196078	0.013408
Factor 1	F1-17	C5 (GO:BP)	gobp carbohydrate metabolic process	0.00837521	0.0309688
Factor 1	F1-17	C5 (GO:BP)	gobp organic hydroxy compound biosynthetic process	0.0123457	0.0362001
Factor 1	F1-17	C5 (GO:BP)	gobp cellular carbohydrate metabolic process	0.0104167	0.0519441
Factor 1	F1-17	C5 (GO:BP)	gobp regulation of small molecule metabolic process	0.00877193	0.0741722
Factor 1	F1-17	C5 (GO:BP)	gobp monocarboxylic acid metabolic process	0.00664452	0.0884485
Factor 1	F1-17	C5 (GO:BP)	gobp fatty acid metabolic process	0.00759494	0.0984047
Factor 1	F1-17	C5 (GO:BP)	gobp lipid biosynthetic process	0.00566572	0.13093
Factor 1	F1-17	C5 (GO:BP)	gobp organic hydroxy compound metabolic process	0.00544465	0.192324
Factor 1	F1-18	C5 (GO:BP)	gobp taxis	0.0242326	2.42e-09
Factor 1	F1-18	C2 (CP)	wp interactions of natural killer cells in pancreatic cancer	0.178571	4.48e-08
Factor 1	F1-18	C5 (GO:BP)	gobp leukocyte migration	0.0285714	1.21e-07
Factor 1	F1-18	C5 (GO:BP)	gobp positive regulation of locomotion	0.0183946	5.76e-06
Factor 1	F1-18	C5 (GO:BP)	gobp lymphocyte migration	0.0423729	8.21e-05
Factor 1	F1-18	C5 (GO:BP)	gobp mononuclear cell migration	0.0301508	8.21e-05
Factor 1	F1-18	C5 (GO:BP)	gobp cell chemotaxis	0.0222222	0.000108345
Factor 1	F1-18	C5 (GO:BP)	gobp regulation of leukocyte migration	0.022831	0.000958379
Factor 1	F1-18	C5 (GO:BP)	gobp regulation of leukocyte chemotaxis	0.0322581	0.00102767
Factor 1	F1-18	C5 (GO:BP)	gobp neutrophil migration	0.03125	0.00114583
Factor 1	F1-18	C5 (GO:BP)	gobp myeloid leukocyte migration	0.0217391	0.00114824
Factor 1	F1-18	C5 (GO:BP)	gobp leukocyte chemotaxis	0.0211864	0.00126238
Factor 1	F1-18	C5 (GO:BP)	gobp granulocyte migration	0.025974	0.0020694
Factor 1	F1-18	C5 (GO:BP)	gobp positive regulation of leukocyte chemotaxis	0.0319149	0.0044494
Factor 1	F1-18	C5 (GO:BP)	gobp neutrophil chemotaxis	0.0285714	0.00574551
Factor 1	F1-18	C5 (GO:BP)	gobp regulation of chemotaxis	0.0177778	0.00636155
Factor 1	F1-18	C5 (GO:BP)	gobp regulation of mononuclear cell migration	0.0258621	0.00722362
Factor 1	F1-18	C5 (GO:BP)	gobp response to tumor necrosis factor	0.016129	0.00850698
Factor 1	F1-18	C5 (GO:BP)	gobp granulocyte chemotaxis	0.023622	0.00888961
Factor 1	F1-18	C5 (GO:BP)	gobp positive regulation of chemotaxis	0.0214286	0.0111419
Factor 1	F1-18	C5 (GO:BP)	gobp positive regulation of leukocyte migration	0.0212766	0.0112857
Factor 1	F1-19	C5 (GO:BP)	gobp regulation of cell division	0.016129	0.0204345
Factor 1	F1-19	C5 (GO:BP)	gobp cell division	0.00643087	0.0958023
Factor 1	F1-2	C2 (CP)	pid il12 2pathway	0.16129	1.69e-14
Factor 1	F1-2	C2 (CP)	biocarta no2il12 pathway	0.466667	5.31e-14
Factor 1	F1-2	C2 (CP)	pid il12 stat4 pathway	0.25	1.98e-13
Factor 1	F1-2	C2 (CP)	biocarta il12 pathway	0.315789	4.65e-11
Factor 1	F1-2	C2 (CP)	wp development and heterogeneity of the ilc family	0.1875	1.17e-09
Factor 1	F1-2	C2 (CP)	pid il27 pathway	0.153846	2.27e-06
Factor 1	F1-2	C2 (CP)	pid il23 pathway	0.0810811	0.00031469
Factor 1	F1-2	C2 (CP)	wp allograft rejection	0.0337079	0.00263666
Factor 1	F1-2	C2 (CP)	wp measles virus infection	0.0217391	0.00771603
Factor 1	F1-2	C5 (GO:BP)	gobp response to virus	0.0127877	0.00790178
Factor 1	F1-2	C5 (GO:BP)	gobp cytokine mediated signaling pathway	0.0103093	0.0158923
Factor 1	F1-2	C2 (CP)	kegg cytokine cytokine receptor interaction	0.0113208	0.0376764
Factor 1	F1-2	C2 (CP)	naba secreted factors	0.00874636	0.067579
Factor 1	F1-20	C5 (GO:BP)	gobp regulation of smoothened signaling pathway	0.0365854	0.00323086
Factor 1	F1-20	C5 (GO:BP)	gobp smoothened signaling pathway	0.0214286	0.0111419
Factor 1	F1-20	C5 (GO:BP)	gobp cell projection assembly	0.00671141	0.0861866
Factor 1	F1-20	C5 (GO:BP)	gobp microtubule based movement	0.00763359	0.0977152
Factor 1	F1-21	C2 (CP)	reactome clathrin mediated endocytosis	0.0206897	0.00862588
Factor 1	F1-21	C5 (GO:BP)	gobp phagocytosis	0.0131148	0.0150285
Factor 1	F1-21	C5 (GO:BP)	gobp cell recognition	0.0135135	0.0303127
Factor 1	F1-21	C5 (GO:BP)	gobp endocytosis	0.00787402	0.0375304
Factor 1	F1-22	C2 (CP)	wp inflammatory response pathway	0.0909091	0.000240549
Factor 1	F1-22	C5 (GO:BP)	gobp cell substrate adhesion	0.00821918	0.0847699
Factor 1	F1-23	C5 (GO:BP)	gobp cellular defense response	0.0925926	3.35e-06
Factor 1	F1-24	C5 (GO:BP)	gobp cellular response to amyloid beta	0.0625	0.000886226
Factor 1	F1-24	C5 (GO:BP)	gobp response to peptide	0.01417	0.00113741
Factor 1	F1-24	C5 (GO:BP)	gobp response to amyloid beta	0.0517241	0.00137598
Factor 1	F1-24	C5 (GO:BP)	gobp cellular response to peptide	0.010989	0.0241415
Factor 1	F1-24	C5 (GO:BP)	gobp cellular response to organic cyclic compound	0.00868056	0.0280416
Factor 1	F1-24	C5 (GO:BP)	gobp response to peptide hormone	0.00990099	0.0318611
Factor 1	F1-24	C5 (GO:BP)	gobp intracellular receptor signaling pathway	0.0113208	0.0431753
Factor 1	F1-24	C5 (GO:BP)	gobp cellular response to hormone stimulus	0.00686106	0.0820882
Factor 1	F1-24	C5 (GO:BP)	gobp cellular response to nitrogen compound	0.00573066	0.127355
Factor 1	F1-25	C5 (GO:BP)	gobp metal ion homeostasis	0.0121029	0.00122485
Factor 1	F1-25	C5 (GO:BP)	gobp transition metal ion homeostasis	0.028777	0.00146673
Factor 1	F1-25	C5 (GO:BP)	gobp iron ion homeostasis	0.0352941	0.00348615
Factor 1	F1-25	C5 (GO:BP)	gobp cellular transition metal ion homeostasis	0.026087	0.00707774
Factor 1	F1-26	C2 (CP)	reactome transcriptional regulation by runx1	0.021097	0.000880086
Factor 1	F1-26	C5 (GO:BP)	gobp chromatin remodeling	0.011236	0.0438186
Factor 1	F1-27	C5 (GO:BP)	gobp regulation of dephosphorylation	0.0307692	0.00120139
Factor 1	F1-27	C5 (GO:BP)	gobp positive regulation of dephosphorylation	0.0491803	0.00156203
Factor 1	F1-27	C5 (GO:BP)	gobp negative regulation of intracellular signal transduction	0.0129151	0.00179168
Factor 1	F1-27	C5 (GO:BP)	gobp regulation of phosphatase activity	0.0357143	0.00341548
Factor 1	F1-27	C5 (GO:BP)	gobp regulation of protein dephosphorylation	0.032967	0.00410909
Factor 1	F1-27	C5 (GO:BP)	gobp dephosphorylation	0.0117647	0.010539
Factor 1	F1-27	C5 (GO:BP)	gobp protein dephosphorylation	0.0136986	0.0133881
Factor 1	F1-27	C5 (GO:BP)	gobp negative regulation of mapk cascade	0.0167598	0.0187309
Factor 1	F1-27	C5 (GO:BP)	gobp negative regulation of protein modification process	0.00961539	0.0199637
Factor 1	F1-27	C5 (GO:BP)	gobp negative regulation of phosphorus metabolic process	0.00904977	0.040242
Factor 1	F1-27	C5 (GO:BP)	gobp negative regulation of phosphorylation	0.0078329	0.0927749
Factor 1	F1-28	C5 (GO:BP)	gobp v d j recombination	0.15	9.23e-05
Factor 1	F1-28	C5 (GO:BP)	gobp somatic diversification of immune receptors	0.0487805	0.000269147
Factor 1	F1-28	C5 (GO:BP)	gobp dna recombination	0.0125	0.0169105
Factor 1	F1-28	C5 (GO:BP)	gobp regulation of cellular response to stress	0.00719425	0.0493291
Factor 1	F1-28	C5 (GO:BP)	gobp regulation of dna metabolic process	0.00738916	0.104218
Factor 1	F1-29	C5 (GO:BP)	gobp peptidyl tyrosine modification	0.0238727	6.71e-06
Factor 1	F1-29	C5 (GO:BP)	gobp phosphatidylinositol 3 kinase signaling	0.0416667	1.77e-05
Factor 1	F1-29	C5 (GO:BP)	gobp inositol lipid mediated signaling	0.0331492	5.21e-05
Factor 1	F1-29	C5 (GO:BP)	gobp receptor signaling pathway via stat	0.0324324	5.76e-05
Factor 1	F1-29	C5 (GO:BP)	gobp regulation of phosphatidylinositol 3 kinase signaling	0.045045	6.4e-05
Factor 1	F1-29	C5 (GO:BP)	gobp positive regulation of peptidyl tyrosine phosphorylation	0.0315789	6.51e-05
Factor 1	F1-29	C5 (GO:BP)	gobp protein autophosphorylation	0.0267857	0.000142267
Factor 1	F1-29	C5 (GO:BP)	gobp regulation of peptidyl tyrosine phosphorylation	0.0229885	0.000290274
Factor 1	F1-29	C5 (GO:BP)	gobp positive regulation of protein phosphorylation	0.0123967	0.00052641
Factor 1	F1-29	C5 (GO:BP)	gobp regulation of receptor signaling pathway via stat	0.0344828	0.000845907
Factor 1	F1-29	C5 (GO:BP)	gobp positive regulation of receptor signaling pathway via stat	0.0612245	0.00093094
Factor 1	F1-29	C5 (GO:BP)	gobp erk1 and erk2 cascade	0.0175953	0.000972555
Factor 1	F1-29	C5 (GO:BP)	gobp positive regulation of protein tyrosine kinase activity	0.0545455	0.00122265
Factor 1	F1-29	C5 (GO:BP)	gobp positive regulation of tyrosine phosphorylation of stat protein	0.0441176	0.0020694
Factor 1	F1-29	C5 (GO:BP)	gobp positive regulation of phosphatidylinositol 3 kinase signaling	0.0379747	0.00297021
Factor 1	F1-29	C5 (GO:BP)	gobp tyrosine phosphorylation of stat protein	0.0344828	0.00370988
Factor 1	F1-29	C5 (GO:BP)	gobp regulation of protein tyrosine kinase activity	0.0333333	0.00403385
Factor 1	F1-29	C5 (GO:BP)	gobp positive regulation of transferase activity	0.0106572	0.00803358
Factor 1	F1-29	C5 (GO:BP)	gobp positive regulation of kinase activity	0.0104822	0.0152256
Factor 1	F1-29	C5 (GO:BP)	gobp positive regulation of mapk cascade	0.0101626	0.0165899
Factor 1	F1-29	C5 (GO:BP)	gobp positive regulation of erk1 and erk2 cascade	0.0134529	0.0304097
Factor 1	F1-29	C5 (GO:BP)	gobp positive regulation of protein kinase activity	0.0100756	0.0305725
Factor 1	F1-29	C5 (GO:BP)	gobp regulation of protein kinase activity	0.00770416	0.0400249
Factor 1	F1-29	C5 (GO:BP)	gobp regulation of protein serine threonine kinase activity	0.00797872	0.0893409
Factor 1	F1-3	C2 (CP)	biocarta stathmin pathway	0.3	6.37e-11
Factor 1	F1-3	C2 (CP)	wp hippo signaling regulation pathways	0.030303	0.00337226
Factor 1	F1-3	C2 (CP)	wp fragile x syndrome	0.0245902	0.0057479
Factor 1	F1-3	C2 (CP)	reactome transmission across chemical synapses	0.0148148	0.00771603
Factor 1	F1-3	C2 (CP)	reactome neurotransmitter receptors and postsynaptic signal transmission	0.0146341	0.0200499
Factor 1	F1-3	C5 (GO:BP)	gobp cognition	0.00980392	0.0592027
Factor 1	F1-3	C5 (GO:BP)	gobp synaptic signaling	0.00539811	0.147706
Factor 1	F1-30	C5 (GO:BP)	gobp myeloid cell differentiation	0.0178117	0.000349358
Factor 1	F1-30	C5 (GO:BP)	gobp regulation of myeloid cell differentiation	0.0239234	0.000809159
Factor 1	F1-30	C5 (GO:BP)	gobp homeostasis of number of cells	0.0176678	0.0025428
Factor 1	F1-30	C5 (GO:BP)	gobp positive regulation of myeloid cell differentiation	0.03	0.00515033
Factor 1	F1-30	C5 (GO:BP)	gobp myeloid leukocyte differentiation	0.0189573	0.0053063
Factor 1	F1-30	C5 (GO:BP)	gobp regulation of myeloid leukocyte differentiation	0.025641	0.0073429
Factor 1	F1-30	C5 (GO:BP)	gobp erythrocyte homeostasis	0.0223881	0.0100548
Factor 1	F1-30	C5 (GO:BP)	gobp myeloid cell homeostasis	0.0186335	0.0150285
Factor 1	F1-31	C5 (GO:BP)	gobp myeloid leukocyte activation	0.034188	2.59e-06
Factor 1	F1-31	C5 (GO:BP)	gobp macrophage activation	0.0377358	0.000621871
Factor 1	F1-31	C5 (GO:BP)	gobp microglial cell activation	0.0638298	0.000842635
Factor 1	F1-31	C5 (GO:BP)	gobp neuron death	0.0142045	0.00549903
Factor 1	F1-31	C5 (GO:BP)	gobp myeloid leukocyte mediated immunity	0.0280374	0.00601107
Factor 1	F1-31	C5 (GO:BP)	gobp exocytosis	0.0111111	0.0234177
Factor 1	F1-31	C5 (GO:BP)	gobp regulation of vesicle mediated transport	0.00749064	0.0661481
Factor 1	F1-31	C5 (GO:BP)	gobp organelle localization	0.00744879	0.0670602
Factor 1	F1-31	C5 (GO:BP)	gobp establishment of organelle localization	0.00735294	0.105139
Factor 1	F1-32	C5 (GO:BP)	gobp establishment or maintenance of cell polarity	0.0180995	0.00603872
Factor 1	F1-33	H	hallmark complement	0.03	5.74e-05
Factor 1	F1-33	C2 (CP)	pid txa2pathway	0.0535714	0.000880086
Factor 1	F1-33	C2 (CP)	reactome platelet activation signaling and aggregation	0.0153257	0.00699841
Factor 1	F1-33	C5 (GO:BP)	gobp platelet activation	0.0229008	0.0095473
Factor 1	F1-33	C5 (GO:BP)	gobp response to wounding	0.00891266	0.0256437
Factor 1	F1-33	C5 (GO:BP)	gobp regulation of body fluid levels	0.0103896	0.0284797
Factor 1	F1-33	C5 (GO:BP)	gobp hemostasis	0.0131579	0.0316758
Factor 1	F1-33	C5 (GO:BP)	gobp wound healing	0.00928074	0.0379063
Factor 1	F1-34	C5 (GO:BP)	gobp peptidyl lysine acetylation	0.0160428	0.0206657
Factor 1	F1-34	C5 (GO:BP)	gobp protein acetylation	0.0138249	0.0287371
Factor 1	F1-34	C5 (GO:BP)	gobp protein acylation	0.011583	0.0413325
Factor 1	F1-34	C5 (GO:BP)	gobp peptidyl lysine modification	0.00757576	0.0987492
Factor 1	F1-34	C5 (GO:BP)	gobp histone modification	0.0060241	0.157902
Factor 1	F1-35	C5 (GO:BP)	gobp negative regulation of i kappab kinase nf kappab signaling	0.0784314	5.58e-05
Factor 1	F1-35	C5 (GO:BP)	gobp i kappab kinase nf kappab signaling	0.0208333	0.000453511
Factor 1	F1-35	C5 (GO:BP)	gobp regulation of dna binding transcription factor activity	0.0110865	0.0127896
Factor 1	F1-35	C5 (GO:BP)	gobp negative regulation of dna binding transcription factor activity	0.0157895	0.0213021
Factor 1	F1-36	C5 (GO:BP)	gobp positive regulation of cell death	0.0149007	0.000162504
Factor 1	F1-36	C5 (GO:BP)	gobp regulation of lymphocyte apoptotic process	0.0526316	0.00132153
Factor 1	F1-36	C5 (GO:BP)	gobp lymphocyte apoptotic process	0.04	0.00263043
Factor 1	F1-36	C5 (GO:BP)	gobp regulation of leukocyte apoptotic process	0.0352941	0.00348615
Factor 1	F1-36	C5 (GO:BP)	gobp leukocyte apoptotic process	0.0275229	0.00625777
Factor 1	F1-37	C2 (CP)	reactome rhoh gtpase cycle	0.0810811	0.00031469
Factor 1	F1-37	C5 (GO:BP)	gobp localization within membrane	0.00920245	0.0139868
Factor 1	F1-37	C5 (GO:BP)	gobp protein localization to cell periphery	0.00884956	0.072816
Factor 1	F1-38	C5 (GO:BP)	gobp negative regulation of protein containing complex assembly	0.0206897	0.0120592
Factor 1	F1-38	C5 (GO:BP)	gobp regulation of protein containing complex assembly	0.00997506	0.0313116
Factor 1	F1-38	C5 (GO:BP)	gobp negative regulation of cellular component organization	0.00715308	0.0502215
Factor 1	F1-39	C5 (GO:BP)	gobp nucleobase containing small molecule metabolic process	0.00706714	0.0763059
Factor 1	F1-39	C5 (GO:BP)	gobp ribose phosphate metabolic process	0.00759494	0.0984047
Factor 1	F1-39	C5 (GO:BP)	gobp purine containing compound metabolic process	0.00724638	0.108382
Factor 1	F1-4	C2 (CP)	biocarta tob1 pathway	0.315789	4.65e-11
Factor 1	F1-4	C2 (CP)	wp hair follicle development cytodifferentiation part 3 of 3	0.0449438	0.000248406
Factor 1	F1-4	C5 (GO:BP)	gobp epithelial to mesenchymal transition	0.0304878	0.000309104
Factor 1	F1-4	C5 (GO:BP)	gobp negative regulation of cell differentiation	0.0131195	0.000364212
Factor 1	F1-4	C5 (GO:BP)	gobp tissue morphogenesis	0.0128	0.000916939
Factor 1	F1-4	C2 (CP)	wp tgfbeta receptor signaling	0.0517241	0.000951989
Factor 1	F1-4	C2 (CP)	wp neuroinflammation and glutamatergic signaling	0.0277778	0.00111933
Factor 1	F1-4	C2 (CP)	wp tgfbeta receptor signaling in skeletal dysplasias	0.0483871	0.00111933
Factor 1	F1-4	C5 (GO:BP)	gobp mammary gland development	0.0296296	0.00133295
Factor 1	F1-4	C5 (GO:BP)	gobp mesenchymal cell differentiation	0.0203252	0.00146673
Factor 1	F1-4	C5 (GO:BP)	gobp cell fate commitment	0.018797	0.00202978
Factor 1	F1-4	C5 (GO:BP)	gobp mammary gland epithelium development	0.0441176	0.0020694
Factor 1	F1-4	C5 (GO:BP)	gobp gland development	0.0138889	0.00275325
Factor 1	F1-4	C5 (GO:BP)	gobp response to bmp	0.0231214	0.00295711
Factor 1	F1-4	C5 (GO:BP)	gobp mesenchyme development	0.0165563	0.00319814
Factor 1	F1-4	C5 (GO:BP)	gobp cell fate specification	0.03125	0.00468403
Factor 1	F1-4	C5 (GO:BP)	gobp regulation of epithelial to mesenchymal transition	0.0294118	0.00540253
Factor 1	F1-4	C5 (GO:BP)	gobp morphogenesis of an epithelium	0.0116959	0.00555078
Factor 1	F1-4	C5 (GO:BP)	gobp response to growth factor	0.00973574	0.00667482
Factor 1	F1-4	C5 (GO:BP)	gobp in utero embryonic development	0.0128535	0.00776289
Factor 1	F1-4	C5 (GO:BP)	gobp mesoderm development	0.0227273	0.00968031
Factor 1	F1-4	C5 (GO:BP)	gobp kidney epithelium development	0.0214286	0.0111419
Factor 1	F1-4	C5 (GO:BP)	gobp regulation of epithelial cell differentiation	0.0189873	0.0144403
Factor 1	F1-4	C5 (GO:BP)	gobp epithelial cell differentiation	0.00895522	0.0154453
Factor 1	F1-4	C5 (GO:BP)	gobp epithelial tube morphogenesis	0.0121951	0.018202
Factor 1	F1-4	C5 (GO:BP)	gobp regionalization	0.011396	0.0217985
Factor 1	F1-4	C5 (GO:BP)	gobp transmembrane receptor protein serine threonine kinase signaling pathway	0.0107239	0.0259949
Factor 1	F1-4	C5 (GO:BP)	gobp stem cell differentiation	0.0138249	0.0287371
Factor 1	F1-4	C5 (GO:BP)	gobp muscle tissue development	0.00987654	0.0319716
Factor 1	F1-4	C5 (GO:BP)	gobp muscle cell proliferation	0.0128755	0.0328647
Factor 1	F1-4	C5 (GO:BP)	gobp muscle structure development	0.00775194	0.0392312
Factor 1	F1-4	C5 (GO:BP)	gobp reproductive system development	0.00915332	0.0392312
Factor 1	F1-4	C5 (GO:BP)	gobp heart morphogenesis	0.0117647	0.0400531
Factor 1	F1-4	C5 (GO:BP)	gobp embryonic organ development	0.00886918	0.0424402
Factor 1	F1-4	C5 (GO:BP)	gobp embryo development ending in birth or egg hatching	0.00755287	0.0424402
Factor 1	F1-4	C5 (GO:BP)	gobp pattern specification process	0.00869565	0.0444316
Factor 1	F1-4	C5 (GO:BP)	gobp regulation of cellular response to growth factor stimulus	0.00952381	0.0628847
Factor 1	F1-4	C5 (GO:BP)	gobp muscle organ development	0.00900901	0.0702945
Factor 1	F1-4	C5 (GO:BP)	gobp sensory organ development	0.0070922	0.0757088
Factor 1	F1-4	C5 (GO:BP)	gobp urogenital system development	0.00849858	0.0787891
Factor 1	F1-4	C5 (GO:BP)	gobp heart development	0.00672269	0.0861425
Factor 1	F1-4	C5 (GO:BP)	gobp embryonic morphogenesis	0.00658979	0.0901145
Factor 1	F1-4	C5 (GO:BP)	gobp ossification	0.00715991	0.111068
Factor 1	F1-40	C2 (CP)	pid nfat 3pathway	0.0566038	0.000800575
Factor 1	F1-40	C2 (CP)	wp nongenomic actions of 125 dihydroxyvitamin d3	0.0422535	0.00153776
Factor 1	F1-40	C5 (GO:BP)	gobp peptidyl serine modification	0.0147929	0.00475627
Factor 1	F1-41	C5 (GO:BP)	gobp positive regulation of phospholipase activity	0.0535714	0.00126816
Factor 1	F1-41	C5 (GO:BP)	gobp regulation of phospholipase activity	0.0441176	0.0020694
Factor 1	F1-41	C5 (GO:BP)	gobp positive regulation of lipase activity	0.0434783	0.00213761
Factor 1	F1-41	C2 (CP)	reactome peptide ligand binding receptors	0.020202	0.00291891
Factor 1	F1-41	C2 (CP)	reactome g alpha q signalling events	0.0185185	0.00386126
Factor 1	F1-41	C5 (GO:BP)	gobp regulation of lipase activity	0.0326087	0.00422097
Factor 1	F1-41	C5 (GO:BP)	gobp phospholipase c activating g protein coupled receptor signaling pathway	0.0288462	0.00561498
Factor 1	F1-41	C2 (CP)	wp gpcrs class a rhodopsinlike	0.0155039	0.00685922
Factor 1	F1-41	C2 (CP)	reactome g alpha i signalling events	0.0127389	0.011975
Factor 1	F1-41	C2 (CP)	reactome class a 1 rhodopsin like receptors	0.0120846	0.0140338
Factor 1	F1-41	C2 (CP)	kegg neuroactive ligand receptor interaction	0.0110294	0.0398585
Factor 1	F1-42	C5 (GO:BP)	gobp regulation of binding	0.0190736	0.00024369
Factor 1	F1-42	C5 (GO:BP)	gobp positive regulation of binding	0.0292398	0.000358419
Factor 1	F1-42	C5 (GO:BP)	gobp regulation of dna binding	0.0330579	0.000958379
Factor 1	F1-42	C5 (GO:BP)	gobp positive regulation of dna binding	0.0526316	0.00132153
Factor 1	F1-43	C5 (GO:BP)	gobp regulation of protein catabolic process	0.0101266	0.0304097
Factor 1	F1-43	C5 (GO:BP)	gobp positive regulation of catabolic process	0.00779727	0.0597255
Factor 1	F1-43	C5 (GO:BP)	gobp regulation of autophagy	0.00884956	0.072816
Factor 1	F1-43	C5 (GO:BP)	gobp process utilizing autophagic mechanism	0.00552486	0.187191
Factor 1	F1-44	C5 (GO:BP)	gobp positive regulation of protein localization to nucleus	0.0357143	0.00341548
Factor 1	F1-44	C5 (GO:BP)	gobp regulation of establishment of protein localization	0.0115607	0.00578227
Factor 1	F1-44	C5 (GO:BP)	gobp regulation of protein localization to nucleus	0.0227273	0.00968031
Factor 1	F1-44	C5 (GO:BP)	gobp positive regulation of protein localization	0.011236	0.0122878
Factor 1	F1-44	C5 (GO:BP)	gobp positive regulation of intracellular protein transport	0.0193548	0.0137985
Factor 1	F1-44	C5 (GO:BP)	gobp positive regulation of intracellular transport	0.0152284	0.0231641
Factor 1	F1-44	C5 (GO:BP)	gobp regulation of intracellular protein transport	0.0134529	0.0304097
Factor 1	F1-44	C5 (GO:BP)	gobp protein localization to nucleus	0.0102041	0.0543686
Factor 1	F1-44	C5 (GO:BP)	gobp positive regulation of establishment of protein localization	0.00974026	0.059853
Factor 1	F1-44	C5 (GO:BP)	gobp regulation of intracellular transport	0.00900901	0.0702945
Factor 1	F1-45	C5 (GO:BP)	gobp regulation of gtpase activity	0.0137741	0.00607125
Factor 1	F1-45	C5 (GO:BP)	gobp positive regulation of gtpase activity	0.0110701	0.0452459
Factor 1	F1-45	C5 (GO:BP)	gobp small gtpase mediated signal transduction	0.00796813	0.0565289
Factor 1	F1-45	C5 (GO:BP)	gobp ras protein signal transduction	0.00862069	0.0765534
Factor 1	F1-46	C5 (GO:BP)	gobp protein processing	0.0123967	0.0359171
Factor 1	F1-46	C5 (GO:BP)	gobp protein maturation	0.00958466	0.0620767
Factor 1	F1-47	C5 (GO:BP)	gobp protein stabilization	0.0157068	0.0215366
Factor 1	F1-47	C5 (GO:BP)	gobp regulation of protein stability	0.00993378	0.0576219
Factor 1	F1-48	C5 (GO:BP)	gobp reactive nitrogen species metabolic process	0.0365854	0.00323086
Factor 1	F1-48	C5 (GO:BP)	gobp regulation of reactive oxygen species metabolic process	0.0204082	0.0123915
Factor 1	F1-48	C5 (GO:BP)	gobp reactive oxygen species metabolic process	0.012987	0.0323185
Factor 1	F1-49	C5 (GO:BP)	gobp response to xenobiotic stimulus	0.0145985	0.00221862
Factor 1	F1-49	C5 (GO:BP)	gobp response to alcohol	0.0169492	0.00730599
Factor 1	F1-5	C5 (GO:BP)	gobp positive regulation of hydrolase activity	0.0224525	9.32e-08
Factor 1	F1-5	C5 (GO:BP)	gobp positive regulation of proteolysis	0.0241287	6.33e-06
Factor 1	F1-5	C5 (GO:BP)	gobp positive regulation of peptidase activity	0.0358974	7.66e-06
Factor 1	F1-5	C5 (GO:BP)	gobp positive regulation of cysteine type endopeptidase activity	0.0410959	1.87e-05
Factor 1	F1-5	C5 (GO:BP)	gobp regulation of cysteine type endopeptidase activity	0.0301724	2.1e-05
Factor 1	F1-5	C5 (GO:BP)	gobp regulation of peptidase activity	0.0196937	2.69e-05
Factor 1	F1-5	C5 (GO:BP)	gobp regulation of proteolysis	0.0147651	3.47e-05
Factor 1	F1-5	H	hallmark apoptosis	0.0310559	0.000186003
Factor 1	F1-5	C5 (GO:BP)	gobp apoptotic signaling pathway	0.0119048	0.00266399
Factor 1	F1-5	C5 (GO:BP)	gobp activation of cysteine type endopeptidase activity involved in apoptotic process	0.037037	0.00316232
Factor 1	F1-5	C5 (GO:BP)	gobp negative regulation of catalytic activity	0.00764331	0.0278156
Factor 1	F1-5	C5 (GO:BP)	gobp negative regulation of proteolysis	0.00862069	0.0765534
Factor 1	F1-5	C5 (GO:BP)	gobp regulation of apoptotic signaling pathway	0.00817439	0.0856519
Factor 1	F1-5	C5 (GO:BP)	gobp negative regulation of hydrolase activity	0.00813008	0.0861425
Factor 1	F1-50	C5 (GO:BP)	gobp response to interleukin 4	0.0882353	0.000358419
Factor 1	F1-51	C2 (CP)	pid hif1 tfpathway	0.0454545	0.00129449
Factor 1	F1-51	C5 (GO:BP)	gobp response to oxygen levels	0.009375	0.0649963
Factor 1	F1-52	C2 (CP)	pid il2 1pathway	0.0727273	4.22e-05
Factor 1	F1-52	C2 (CP)	wp interferon type i signaling pathways	0.0727273	4.22e-05
Factor 1	F1-52	C5 (GO:BP)	gobp transmembrane receptor protein tyrosine kinase signaling pathway	0.0157729	4.8e-05
Factor 1	F1-52	C2 (CP)	reactome constitutive signaling by aberrant pi3k in cancer	0.0512821	0.00015778
Factor 1	F1-52	C2 (CP)	pid epha fwdpathway	0.0882353	0.000253178
Factor 1	F1-52	C2 (CP)	reactome flt3 signaling	0.0789474	0.000328808
Factor 1	F1-52	C2 (CP)	reactome pi3k akt signaling in cancer	0.0380952	0.000413577
Factor 1	F1-52	C2 (CP)	reactome signaling by scf kit	0.0697674	0.000452054
Factor 1	F1-52	C2 (CP)	reactome negative regulation of the pi3k akt network	0.0353982	0.000529582
Factor 1	F1-52	C2 (CP)	wp thymic stromal lymphopoietin tslp signaling pathway	0.0638298	0.000569954
Factor 1	F1-52	C2 (CP)	reactome intracellular signaling by second messengers	0.0162866	0.00230568
Factor 1	F1-52	C2 (CP)	reactome mapk family signaling cascades	0.00917431	0.0608559
Factor 1	F1-53	H	hallmark il2 stat5 signaling	0.0301508	5.74e-05
Factor 1	F1-54	H	hallmark inflammatory response	0.015	0.0175296
Factor 1	F1-55	H	hallmark interferon gamma response	0.015	0.0175296
Factor 1	F1-56	H	hallmark kras signaling up	0.015	0.0175296
Factor 1	F1-57	H	hallmark peroxisome	0.0288462	0.0043982
Factor 1	F1-58	C2 (CP)	kegg adherens junction	0.0410959	0.00162405
Factor 1	F1-59	C2 (CP)	kegg primary immunodeficiency	0.142857	1.42e-07
Factor 1	F1-6	C5 (GO:BP)	gobp t cell activation	0.0512821	4.26e-23
Factor 1	F1-6	C5 (GO:BP)	gobp mononuclear cell differentiation	0.0506912	1.47e-19
Factor 1	F1-6	C5 (GO:BP)	gobp t cell differentiation	0.0722433	1.47e-19
Factor 1	F1-6	C5 (GO:BP)	gobp leukocyte differentiation	0.039783	2e-17
Factor 1	F1-6	C5 (GO:BP)	gobp positive regulation of immune response	0.0376712	5.08e-17
Factor 1	F1-6	C5 (GO:BP)	gobp regulation of cell activation	0.0341246	5.44e-17
Factor 1	F1-6	C5 (GO:BP)	gobp immune response regulating cell surface receptor signaling pathway	0.0560748	6.44e-17
Factor 1	F1-6	C5 (GO:BP)	gobp regulation of lymphocyte activation	0.04	6.44e-17
Factor 1	F1-6	C5 (GO:BP)	gobp regulation of t cell activation	0.0526316	1.68e-16
Factor 1	F1-6	C5 (GO:BP)	gobp activation of immune response	0.0474934	9.26e-16
Factor 1	F1-6	C5 (GO:BP)	gobp immune response regulating signaling pathway	0.039666	2.8e-15
Factor 1	F1-6	C5 (GO:BP)	gobp positive regulation of cell activation	0.039627	1.27e-13
Factor 1	F1-6	C5 (GO:BP)	gobp antigen receptor mediated signaling pathway	0.0590717	1.59e-13
Factor 1	F1-6	C5 (GO:BP)	gobp positive regulation of leukocyte cell cell adhesion	0.0571429	2.35e-13
Factor 1	F1-6	C5 (GO:BP)	gobp adaptive immune response	0.0278164	2.48e-13
Factor 1	F1-6	C5 (GO:BP)	gobp leukocyte cell cell adhesion	0.0419948	2.68e-13
Factor 1	F1-6	C5 (GO:BP)	gobp t cell receptor signaling pathway	0.0866142	1.75e-12
Factor 1	F1-6	C5 (GO:BP)	gobp positive regulation of cell cell adhesion	0.04811	1.95e-12
Factor 1	F1-6	C5 (GO:BP)	gobp positive regulation of cell adhesion	0.0358744	2.54e-12
Factor 1	F1-6	C5 (GO:BP)	gobp regulation of lymphocyte differentiation	0.0662983	2.59e-12
Factor 1	F1-6	C5 (GO:BP)	gobp regulation of cell cell adhesion	0.0349345	3.45e-12
Factor 1	F1-6	C5 (GO:BP)	gobp regulation of cell adhesion	0.0249344	5.87e-12
Factor 1	F1-6	C5 (GO:BP)	gobp immune effector process	0.0269461	6.91e-12
Factor 1	F1-6	C5 (GO:BP)	gobp alpha beta t cell activation	0.0696203	1.4e-11
Factor 1	F1-6	C5 (GO:BP)	gobp regulation of hemopoiesis	0.0374332	4.19e-11
Factor 1	F1-6	C5 (GO:BP)	gobp regulation of t cell differentiation	0.0662252	2.46e-10
Factor 1	F1-6	C5 (GO:BP)	gobp alpha beta t cell differentiation	0.0810811	4.01e-10
Factor 1	F1-6	C5 (GO:BP)	gobp regulation of leukocyte differentiation	0.0421053	4.01e-10
Factor 1	F1-6	C5 (GO:BP)	gobp t cell differentiation in thymus	0.102564	7.65e-10
Factor 1	F1-6	C5 (GO:BP)	gobp t cell selection	0.142857	1.13e-09
Factor 1	F1-6	C5 (GO:BP)	gobp regulation of defense response	0.0230769	4.59e-09
Factor 1	F1-6	C5 (GO:BP)	gobp positive t cell selection	0.166667	9.3e-09
Factor 1	F1-6	C5 (GO:BP)	gobp positive regulation of cytokine production	0.0273109	9.46e-09
Factor 1	F1-6	C5 (GO:BP)	gobp thymic t cell selection	0.227273	4.69e-08
Factor 1	F1-6	C5 (GO:BP)	gobp regulation of innate immune response	0.0391304	1.9e-07
Factor 1	F1-6	C5 (GO:BP)	gobp negative regulation of immune system process	0.0258824	3.07e-07
Factor 1	F1-6	C5 (GO:BP)	gobp leukocyte proliferation	0.0302115	3.14e-07
Factor 1	F1-6	C5 (GO:BP)	gobp regulation of antigen receptor mediated signaling pathway	0.0909091	3.19e-07
Factor 1	F1-6	C5 (GO:BP)	gobp leukocyte mediated immunity	0.0243902	5.21e-07
Factor 1	F1-6	C5 (GO:BP)	gobp positive thymic t cell selection	0.285714	5.49e-07
Factor 1	F1-6	C5 (GO:BP)	gobp t cell differentiation involved in immune response	0.0789474	7.01e-07
Factor 1	F1-6	C5 (GO:BP)	gobp positive regulation of defense response	0.03125	1.07e-06
Factor 1	F1-6	C5 (GO:BP)	gobp positive regulation of innate immune response	0.0503597	1.17e-06
Factor 1	F1-6	C5 (GO:BP)	gobp regulation of t cell receptor signaling pathway	0.113636	1.35e-06
Factor 1	F1-6	C5 (GO:BP)	gobp regulation of inflammatory response	0.0251889	1.43e-06
Factor 1	F1-6	C5 (GO:BP)	gobp positive regulation of leukocyte proliferation	0.0443038	2.59e-06
Factor 1	F1-6	C5 (GO:BP)	gobp negative regulation of response to external stimulus	0.02331	2.74e-06
Factor 1	F1-6	C5 (GO:BP)	gobp cd4 positive alpha beta t cell activation	0.0588235	3.35e-06
Factor 1	F1-6	C5 (GO:BP)	gobp positive regulation of response to external stimulus	0.0226757	3.35e-06
Factor 1	F1-6	C5 (GO:BP)	gobp regulation of alpha beta t cell activation	0.0571429	3.89e-06
Factor 1	F1-6	C5 (GO:BP)	gobp positive regulation of lymphocyte differentiation	0.0560748	4.22e-06
Factor 1	F1-6	C5 (GO:BP)	gobp regulation of leukocyte proliferation	0.0314961	4.22e-06
Factor 1	F1-6	C5 (GO:BP)	gobp regulation of response to biotic stimulus	0.0257143	4.3e-06
Factor 1	F1-6	C5 (GO:BP)	gobp regulation of immune effector process	0.0253521	4.76e-06
Factor 1	F1-6	C5 (GO:BP)	gobp positive regulation of response to biotic stimulus	0.0391061	5.02e-06
Factor 1	F1-6	C5 (GO:BP)	gobp negative regulation of inflammatory response	0.0384615	5.53e-06
Factor 1	F1-6	C5 (GO:BP)	gobp negative regulation of defense response	0.0298507	5.76e-06
Factor 1	F1-6	C5 (GO:BP)	gobp t cell activation involved in immune response	0.0517241	6.03e-06
Factor 1	F1-6	C5 (GO:BP)	gobp cell killing	0.0374332	6.15e-06
Factor 1	F1-6	C5 (GO:BP)	gobp interferon gamma production	0.0512821	6.15e-06
Factor 1	F1-6	C5 (GO:BP)	gobp positive regulation of cell killing	0.0769231	6.71e-06
Factor 1	F1-6	C5 (GO:BP)	gobp lymphocyte activation involved in immune response	0.0346535	9.56e-06
Factor 1	F1-6	C5 (GO:BP)	gobp leukocyte mediated cytotoxicity	0.0461538	1.03e-05
Factor 1	F1-6	C5 (GO:BP)	gobp interleukin 4 production	0.121212	1.25e-05
Factor 1	F1-6	C5 (GO:BP)	gobp positive regulation of leukocyte mediated immunity	0.0431655	1.46e-05
Factor 1	F1-6	C5 (GO:BP)	gobp cd4 positive alpha beta t cell differentiation	0.0609756	1.87e-05
Factor 1	F1-6	C5 (GO:BP)	gobp b cell activation	0.0243161	2.08e-05
Factor 1	F1-6	C5 (GO:BP)	gobp regulation of leukocyte mediated immunity	0.0295359	2.38e-05
Factor 1	F1-6	C5 (GO:BP)	gobp positive regulation of hemopoiesis	0.0377358	2.88e-05
Factor 1	F1-6	C5 (GO:BP)	gobp positive regulation of immune effector process	0.028	3.26e-05
Factor 1	F1-6	C5 (GO:BP)	gobp lymphocyte mediated immunity	0.022409	3.47e-05
Factor 1	F1-6	C5 (GO:BP)	gobp negative regulation of cytokine production	0.0219178	3.99e-05
Factor 1	F1-6	C5 (GO:BP)	gobp lymphocyte costimulation	0.0851064	4.41e-05
Factor 1	F1-6	C5 (GO:BP)	gobp cytokine production involved in immune response	0.0495049	4.53e-05
Factor 1	F1-6	C5 (GO:BP)	gobp regulation of lymphocyte mediated immunity	0.0342857	4.56e-05
Factor 1	F1-6	C5 (GO:BP)	gobp positive regulation of t cell proliferation	0.0485437	4.8e-05
Factor 1	F1-6	C5 (GO:BP)	gobp regulation of cell killing	0.0485437	4.8e-05
Factor 1	F1-6	C5 (GO:BP)	gobp positive regulation of t cell receptor signaling pathway	0.1875	5.21e-05
Factor 1	F1-6	C5 (GO:BP)	gobp regulation of natural killer cell mediated immunity	0.08	5.21e-05
Factor 1	F1-6	C5 (GO:BP)	gobp cell activation involved in immune response	0.024055	7.15e-05
Factor 1	F1-6	C5 (GO:BP)	gobp positive regulation of lymphocyte mediated immunity	0.042735	8.03e-05
Factor 1	F1-6	C5 (GO:BP)	gobp activation of innate immune response	0.0689655	8.57e-05
Factor 1	F1-6	C5 (GO:BP)	gobp gamma delta t cell activation	0.15	9.23e-05
Factor 1	F1-6	C5 (GO:BP)	gobp t cell proliferation	0.0292683	9.28e-05
Factor 1	F1-6	C5 (GO:BP)	gobp interleukin 2 production	0.0634921	0.000111825
Factor 1	F1-6	C5 (GO:BP)	gobp regulation of cd4 positive alpha beta t cell activation	0.0606061	0.000133305
Factor 1	F1-6	C5 (GO:BP)	gobp response to lectin	0.130435	0.000134142
Factor 1	F1-6	C5 (GO:BP)	gobp regulation of alpha beta t cell differentiation	0.0597015	0.000139095
Factor 1	F1-6	C5 (GO:BP)	gobp positive regulation of alpha beta t cell activation	0.057971	0.000153645
Factor 1	F1-6	C5 (GO:BP)	gobp response to bacterium	0.0133333	0.00015786
Factor 1	F1-6	C5 (GO:BP)	gobp acute inflammatory response to antigenic stimulus	0.12	0.000162504
Factor 1	F1-6	C5 (GO:BP)	gobp positive regulation of interleukin 4 production	0.12	0.000162504
Factor 1	F1-6	C5 (GO:BP)	gobp positive regulation of antigen receptor mediated signaling pathway	0.115385	0.000181892
Factor 1	F1-6	C5 (GO:BP)	gobp inflammatory response to antigenic stimulus	0.0533333	0.000201056
Factor 1	F1-6	C5 (GO:BP)	gobp positive regulation of natural killer cell mediated cytotoxicity	0.111111	0.000201056
Factor 1	F1-6	C5 (GO:BP)	gobp natural killer cell mediated immunity	0.0526316	0.000209146
Factor 1	F1-6	C5 (GO:BP)	gobp innate immune response activating signal transduction	0.107143	0.000219629
Factor 1	F1-6	C5 (GO:BP)	gobp adaptive immune response based on somatic recombination of immune receptors built from immunoglobulin superfamily domains	0.0192837	0.000229276
Factor 1	F1-6	C5 (GO:BP)	gobp positive regulation of natural killer cell mediated immunity	0.09375	0.000313286
Factor 1	F1-6	C5 (GO:BP)	gobp negative regulation of antigen receptor mediated signaling pathway	0.0909091	0.000341475
Factor 1	F1-6	C5 (GO:BP)	gobp regulation of production of molecular mediator of immune response	0.0295858	0.000345962
Factor 1	F1-6	C5 (GO:BP)	gobp regulation of t cell proliferation	0.0287356	0.000380576
Factor 1	F1-6	C5 (GO:BP)	gobp negative regulation of immune response	0.027933	0.000431587
Factor 1	F1-6	C5 (GO:BP)	gobp negative regulation of production of molecular mediator of immune response	0.0789474	0.000481506
Factor 1	F1-6	C5 (GO:BP)	gobp b cell proliferation	0.04	0.000516553
Factor 1	F1-6	C5 (GO:BP)	gobp t helper 17 type immune response	0.075	0.000543807
Factor 1	F1-6	C5 (GO:BP)	gobp negative regulation of interferon gamma production	0.0714286	0.000621871
Factor 1	F1-6	C5 (GO:BP)	gobp production of molecular mediator of immune response	0.0191693	0.000666028
Factor 1	F1-6	C5 (GO:BP)	gobp t cell mediated immunity	0.0357143	0.000758275
Factor 1	F1-6	C5 (GO:BP)	gobp acute inflammatory response	0.0353982	0.000779621
Factor 1	F1-6	C5 (GO:BP)	gobp regulation of cd4 positive alpha beta t cell differentiation	0.06	0.000965418
Factor 1	F1-6	C5 (GO:BP)	gobp b cell receptor signaling pathway	0.0322581	0.00102767
Factor 1	F1-6	C5 (GO:BP)	gobp regulation of b cell proliferation	0.046875	0.00178824
Factor 1	F1-6	C5 (GO:BP)	gobp positive regulation of cytokine production involved in immune response	0.0434783	0.00213761
Factor 1	F1-6	C5 (GO:BP)	gobp cellular response to lipid	0.0120482	0.0025428
Factor 1	F1-6	C5 (GO:BP)	gobp cytokine production involved in inflammatory response	0.04	0.00263043
Factor 1	F1-6	C5 (GO:BP)	gobp positive regulation of interferon gamma production	0.038961	0.00279779
Factor 1	F1-6	C5 (GO:BP)	gobp regulation of leukocyte mediated cytotoxicity	0.0352941	0.00348615
Factor 1	F1-6	C5 (GO:BP)	gobp regulation of b cell activation	0.0207254	0.00406358
Factor 1	F1-6	C5 (GO:BP)	gobp production of molecular mediator involved in inflammatory response	0.03	0.00515033
Factor 1	F1-6	C5 (GO:BP)	gobp response to molecule of bacterial origin	0.0141243	0.00558805
Factor 1	F1-6	C5 (GO:BP)	gobp negative regulation of immune effector process	0.0267857	0.00667482
Factor 1	F1-6	C5 (GO:BP)	gobp positive regulation of adaptive immune response	0.026087	0.00707774
Factor 1	F1-6	C5 (GO:BP)	gobp positive regulation of production of molecular mediator of immune response	0.0245902	0.00812897
Factor 1	F1-6	C5 (GO:BP)	gobp interleukin 1 production	0.0230769	0.00941494
Factor 1	F1-6	C5 (GO:BP)	gobp b cell differentiation	0.0211268	0.0114668
Factor 1	F1-6	C5 (GO:BP)	gobp positive regulation of b cell activation	0.0206897	0.0120592
Factor 1	F1-6	C5 (GO:BP)	gobp humoral immune response	0.0128205	0.0158703
Factor 1	F1-6	C5 (GO:BP)	gobp interleukin 6 production	0.0174419	0.0170939
Factor 1	F1-6	C5 (GO:BP)	gobp regulation of adaptive immune response	0.0159574	0.0207745
Factor 1	F1-6	C5 (GO:BP)	gobp tumor necrosis factor superfamily cytokine production	0.0159574	0.0207745
Factor 1	F1-6	C5 (GO:BP)	gobp defense response to bacterium	0.0110803	0.0235636
Factor 1	F1-6	C5 (GO:BP)	gobp negative regulation of cell activation	0.0138889	0.0285548
Factor 1	F1-6	C5 (GO:BP)	gobp cellular response to molecule of bacterial origin	0.0131004	0.0318611
Factor 1	F1-6	C5 (GO:BP)	gobp cellular response to biotic stimulus	0.0117188	0.040242
Factor 1	F1-6	C5 (GO:BP)	gobp negative regulation of cell adhesion	0.00983607	0.0588779
Factor 1	F1-60	C2 (CP)	pid nfat tfpathway	0.111111	4.93e-07
Factor 1	F1-60	C2 (CP)	pid ap1 pathway	0.0428571	0.00149537
Factor 1	F1-60	C2 (CP)	wp il18 signaling pathway	0.0179211	0.00159121
Factor 1	F1-60	C2 (CP)	pid reg gr pathway	0.0365854	0.00221498
Factor 1	F1-61	C2 (CP)	pid cmyb pathway	0.0357143	0.00231588
Factor 1	F1-62	C2 (CP)	reactome fc epsilon receptor fceri signaling	0.0268817	0.000339428
Factor 1	F1-62	C2 (CP)	reactome fcgr activation	0.0434783	0.00145349
Factor 1	F1-62	C2 (CP)	reactome fceri mediated ca 2 mobilization	0.0348837	0.0024365
Factor 1	F1-62	C2 (CP)	reactome cell surface interactions at the vascular wall	0.0206186	0.00275144
Factor 1	F1-62	C2 (CP)	reactome fcgr3a mediated il10 synthesis	0.0315789	0.00303315
Factor 1	F1-62	C2 (CP)	reactome parasite infection	0.0258621	0.00510033
Factor 1	F1-62	C2 (CP)	reactome fcgamma receptor fcgr dependent phagocytosis	0.020979	0.00838607
Factor 1	F1-62	C2 (CP)	reactome anti inflammatory response favouring leishmania parasite infection	0.0134529	0.0247302
Factor 1	F1-62	C2 (CP)	reactome leishmania infection	0.00974026	0.0536122
Factor 1	F1-63	C2 (CP)	reactome the role of nef in hiv 1 replication and disease pathogenesis	0.107143	0.000155186
Factor 1	F1-63	C2 (CP)	reactome host interactions of hiv factors	0.0229008	0.00685922
Factor 1	F1-63	C2 (CP)	reactome hiv infection	0.0128205	0.0277416
Factor 1	F1-64	C2 (CP)	wp endoderm differentiation	0.0275862	0.00113273
Factor 1	F1-64	C2 (CP)	wp mesodermal commitment pathway	0.0193548	0.0100508
Factor 1	F1-65	C2 (CP)	wp hematopoietic stem cell differentiation	0.0645161	6.66e-05
Factor 1	F1-66	C2 (CP)	wp male infertility	0.0193548	0.0100508
Factor 1	F1-67	C2 (CP)	wp nuclear receptors metapathway	0.00934579	0.0587182
Factor 1	F1-68	C2 (CP)	wp sudden infant death syndrome sids susceptibility pathways	0.0185185	0.011117
Factor 1	F1-69	C2 (CP)	wp vitamin d receptor pathway	0.0215054	0.0024365
Factor 1	F1-7	C5 (GO:BP)	gobp negative regulation of cell population proliferation	0.0127389	0.000214936
Factor 1	F1-7	C5 (GO:BP)	gobp negative regulation of epithelial cell proliferation	0.0245399	0.00248001
Factor 1	F1-7	C5 (GO:BP)	gobp epithelial cell proliferation	0.0133038	0.00326843
Factor 1	F1-7	C5 (GO:BP)	gobp ameboidal type cell migration	0.0103734	0.0156733
Factor 1	F1-7	C5 (GO:BP)	gobp positive regulation of epithelial cell migration	0.0171429	0.0178495
Factor 1	F1-7	C5 (GO:BP)	gobp negative regulation of locomotion	0.010101	0.0304097
Factor 1	F1-7	C5 (GO:BP)	gobp blood vessel morphogenesis	0.00713267	0.0506079
Factor 1	F1-7	C5 (GO:BP)	gobp regulation of epithelial cell migration	0.0103093	0.0531508
Factor 1	F1-7	C5 (GO:BP)	gobp tissue migration	0.00815217	0.0859953
Factor 1	F1-8	C5 (GO:BP)	gobp regulation of secretion	0.0114943	0.00316232
Factor 1	F1-8	C5 (GO:BP)	gobp regulation of protein secretion	0.015873	0.0088658
Factor 1	F1-8	C5 (GO:BP)	gobp regulation of insulin secretion	0.0204082	0.0123915
Factor 1	F1-8	C5 (GO:BP)	gobp signal release	0.0110375	0.0129015
Factor 1	F1-8	C5 (GO:BP)	gobp amide transport	0.0137931	0.0131206
Factor 1	F1-8	C5 (GO:BP)	gobp hormone transport	0.0136519	0.0134113
Factor 1	F1-8	C5 (GO:BP)	gobp insulin secretion	0.0167598	0.0187309
Factor 1	F1-8	C5 (GO:BP)	gobp regulation of peptide transport	0.0163934	0.0198069
Factor 1	F1-8	C5 (GO:BP)	gobp protein localization to extracellular region	0.0111421	0.0232722
Factor 1	F1-8	C5 (GO:BP)	gobp regulation of hormone secretion	0.0128205	0.0331388
Factor 1	F1-8	C5 (GO:BP)	gobp peptide transport	0.0120482	0.0381091
Factor 1	F1-8	C5 (GO:BP)	gobp regulation of hormone levels	0.00801603	0.0556575
Factor 1	F1-8	C5 (GO:BP)	gobp negative regulation of transport	0.00643777	0.138172
Factor 1	F1-9	C5 (GO:BP)	gobp mucopolysaccharide metabolic process	0.0340909	0.0038163
Factor 1	F1-9	C5 (GO:BP)	gobp aminoglycan metabolic process	0.0229008	0.0095473
Factor 1	F1-9	C5 (GO:BP)	gobp sulfur compound biosynthetic process	0.0201342	0.0127896
Factor 1	F1-9	C5 (GO:BP)	gobp sulfur compound metabolic process	0.0117994	0.0199637
Factor 1	F1-9	C5 (GO:BP)	gobp glycoprotein metabolic process	0.0103093	0.0288758
Factor 1	F1-9	C5 (GO:BP)	gobp glycoprotein biosynthetic process	0.00940439	0.0646652
Factor 1	F1-9	C5 (GO:BP)	gobp carbohydrate derivative biosynthetic process	0.00648298	0.0938915
Factor 2	F2-1	C5 (GO:BP)	gobp regulation of gtpase activity	0.0247934	0.0116005
Factor 2	F2-1	C5 (GO:BP)	gobp positive regulation of gtpase activity	0.0258303	0.0293315
Factor 2	F2-1	C5 (GO:BP)	gobp activation of gtpase activity	0.0265487	0.132535
Factor 2	F2-1	C5 (GO:BP)	gobp positive regulation of hydrolase activity	0.0138169	0.132535
Factor 2	F2-1	C5 (GO:BP)	gobp lymphocyte migration	0.0254237	0.134457
Factor 2	F2-1	C5 (GO:BP)	gobp regulation of cell shape	0.0198676	0.190426
Factor 2	F2-1	C5 (GO:BP)	gobp small gtpase mediated signal transduction	0.0119522	0.190426
Factor 2	F2-10	C2 (CP)	kegg axon guidance	0.0310078	0.034661
Factor 2	F2-10	C2 (CP)	reactome netrin 1 signaling	0.06	0.034661
Factor 2	F2-11	C2 (CP)	wp g protein signaling pathways	0.03125	0.0540189
Factor 2	F2-11	C2 (CP)	wp calcium regulation in cardiac cells	0.0197368	0.0891425
Factor 2	F2-11	C2 (CP)	kegg calcium signaling pathway	0.0168539	0.104951
Factor 2	F2-12	C2 (CP)	reactome regulation of lipid metabolism by pparalpha	0.025	0.0685889
Factor 2	F2-2	C5 (GO:BP)	gobp actomyosin structure organization	0.0201005	0.132535
Factor 2	F2-2	C5 (GO:BP)	gobp cell substrate junction organization	0.0306122	0.132535
Factor 2	F2-2	C5 (GO:BP)	gobp focal adhesion assembly	0.0361446	0.132535
Factor 2	F2-2	C5 (GO:BP)	gobp negative regulation of locomotion	0.0151515	0.132535
Factor 2	F2-2	C5 (GO:BP)	gobp regulation of actin filament based process	0.0153061	0.132535
Factor 2	F2-2	C5 (GO:BP)	gobp regulation of actin filament bundle assembly	0.0283019	0.132535
Factor 2	F2-2	C5 (GO:BP)	gobp regulation of actomyosin structure organization	0.029703	0.132535
Factor 2	F2-2	C5 (GO:BP)	gobp regulation of cell substrate junction organization	0.0441176	0.132535
Factor 2	F2-2	C5 (GO:BP)	gobp stress fiber assembly	0.0275229	0.132535
Factor 2	F2-2	C5 (GO:BP)	gobp regulation of cell matrix adhesion	0.0243902	0.143552
Factor 2	F2-2	C5 (GO:BP)	gobp regulation of cell adhesion	0.0104987	0.190426
Factor 2	F2-3	C2 (CP)	reactome cardiac conduction	0.023622	0.0685889
Factor 2	F2-3	C2 (CP)	reactome muscle contraction	0.0153846	0.118468
Factor 2	F2-3	C5 (GO:BP)	gobp calcium ion import	0.032967	0.132535
Factor 2	F2-3	C5 (GO:BP)	gobp calcium ion transmembrane transport	0.0159744	0.132535
Factor 2	F2-3	C5 (GO:BP)	gobp calcium ion transport	0.0141509	0.132535
Factor 2	F2-3	C5 (GO:BP)	gobp calcium ion transport into cytosol	0.0242424	0.132535
Factor 2	F2-3	C5 (GO:BP)	gobp cytosolic calcium ion transport	0.0217391	0.132535
Factor 2	F2-3	C5 (GO:BP)	gobp sequestering of calcium ion	0.0234375	0.152759
Factor 2	F2-3	C5 (GO:BP)	gobp regulation of cytosolic calcium ion concentration	0.0142045	0.174577
Factor 2	F2-3	C5 (GO:BP)	gobp regulation of calcium ion transport	0.0159363	0.190426
Factor 2	F2-4	C2 (CP)	reactome cell junction organization	0.0326087	0.0540189
Factor 2	F2-4	C2 (CP)	reactome cell cell communication	0.0230769	0.0685889
Factor 2	F2-4	C5 (GO:BP)	gobp cell cell adhesion via plasma membrane adhesion molecules	0.0180505	0.132535
Factor 2	F2-5	C5 (GO:BP)	gobp neuron recognition	0.0612245	0.0908183
Factor 2	F2-5	C5 (GO:BP)	gobp cell recognition	0.0225225	0.132535
Factor 2	F2-6	C5 (GO:BP)	gobp molting cycle	0.0263158	0.132535
Factor 2	F2-7	C5 (GO:BP)	gobp neuromuscular process	0.0197368	0.190426
Factor 2	F2-8	H	hallmark allograft rejection	0.015	0.0768076
Factor 2	F2-9	C2 (CP)	kegg alzheimers disease	0.0180723	0.0984754
Factor 2	F2-9	C2 (CP)	wp alzheimers disease and mirna effects	0.0119048	0.127848
Factor 3	F3-1	C2 (CP)	pid fak pathway	0.101695	0.0147861
Factor 3	F3-1	C2 (CP)	kegg focal adhesion	0.0502513	0.0413992
Factor 3	F3-1	C2 (CP)	wp focal adhesion	0.0445545	0.0829904
Factor 3	F3-1	C2 (CP)	wp integrinmediated cell adhesion	0.0576923	0.0880821
Factor 3	F3-1	C2 (CP)	wp head and neck squamous cell carcinoma	0.0657895	0.0925626
Factor 3	F3-1	C2 (CP)	wp nanoparticlemediated activation of receptor signaling	0.103448	0.10411
Factor 3	F3-1	C2 (CP)	biocarta integrin pathway	0.0882353	0.106663
Factor 3	F3-1	C2 (CP)	wp egfegfr signaling pathway	0.0429448	0.106663
Factor 3	F3-1	C2 (CP)	wp hepatocyte growth factor receptor signaling	0.0882353	0.106663
Factor 3	F3-1	C2 (CP)	wp osteoblast differentiation and related diseases	0.0504202	0.106663
Factor 3	F3-1	C2 (CP)	pid ephb fwd pathway	0.075	0.129313
Factor 3	F3-1	C2 (CP)	reactome signaling by vegf	0.0471698	0.1364
Factor 3	F3-1	C2 (CP)	reactome signaling by moderate kinase activity braf mutants	0.0666667	0.142176
Factor 3	F3-1	C2 (CP)	reactome irs mediated signalling	0.0625	0.153922
Factor 3	F3-1	C2 (CP)	wp glioblastoma signaling pathways	0.0481928	0.165494
Factor 3	F3-1	C5 (GO:BP)	gobp peptidyl serine modification	0.035503	0.178243
Factor 3	F3-1	C2 (CP)	kegg erbb signaling pathway	0.045977	0.18309
Factor 3	F3-1	C2 (CP)	reactome insulin receptor signalling cascade	0.0555556	0.18309
Factor 3	F3-1	C2 (CP)	reactome signaling by type 1 insulin like growth factor 1 receptor igf1r	0.0555556	0.18309
Factor 3	F3-1	C2 (CP)	wp interferon type i signaling pathways	0.0545455	0.18309
Factor 3	F3-1	C2 (CP)	wp mapk signaling pathway	0.0321285	0.18309
Factor 3	F3-1	C2 (CP)	wp erbb signaling pathway	0.043956	0.188236
Factor 3	F3-1	C2 (CP)	kegg acute myeloid leukemia	0.0526316	0.192812
Factor 3	F3-1	C2 (CP)	wp cardiac hypertrophic response	0.0526316	0.192812
Factor 3	F3-1	C2 (CP)	wp angiopoietinlike protein 8 regulatory pathway	0.0378788	0.196201
Factor 3	F3-1	C2 (CP)	reactome signaling by pdgf	0.0517241	0.19661
Factor 3	F3-10	C2 (CP)	reactome eph ephrin signaling	0.0543478	0.106663
Factor 3	F3-10	C2 (CP)	wp neural crest cell migration during development	0.0731707	0.132856
Factor 3	F3-10	C2 (CP)	reactome ephb mediated forward signaling	0.0714286	0.1364
Factor 3	F3-10	C2 (CP)	wp neural crest cell migration in cancer	0.0681818	0.142176
Factor 3	F3-10	C5 (GO:BP)	gobp ephrin receptor signaling pathway	0.0769231	0.171562
Factor 3	F3-11	C5 (GO:BP)	gobp establishment of cell polarity	0.0551724	0.110115
Factor 3	F3-11	C5 (GO:BP)	gobp establishment or maintenance of cell polarity	0.0452489	0.128911
Factor 3	F3-11	C2 (CP)	pid rhoa pathway	0.0666667	0.142176
Factor 3	F3-12	C5 (GO:BP)	gobp fc gamma receptor signaling pathway	0.1	0.183587
Factor 3	F3-12	C5 (GO:BP)	gobp regulation of phosphatidylinositol 3 kinase activity	0.0701754	0.190052
Factor 3	F3-13	C2 (CP)	kegg n glycan biosynthesis	0.0869565	0.0829904
Factor 3	F3-13	C2 (CP)	reactome maturation of sars cov 2 spike protein	0.103448	0.10411
Factor 3	F3-13	C2 (CP)	reactome sars cov infections	0.0448718	0.106663
Factor 3	F3-13	C2 (CP)	reactome sars cov 2 infection	0.056338	0.132856
Factor 3	F3-13	C5 (GO:BP)	gobp protein n linked glycosylation	0.0714286	0.140142
Factor 3	F3-13	C5 (GO:BP)	gobp peptidyl asparagine modification	0.125	0.144915
Factor 3	F3-13	C5 (GO:BP)	gobp glycoprotein biosynthetic process	0.0376176	0.154132
Factor 3	F3-13	C2 (CP)	reactome translation of sars cov 2 structural proteins	0.0612245	0.159868
Factor 3	F3-13	C5 (GO:BP)	gobp glycosylation	0.0404858	0.160391
Factor 3	F3-14	C5 (GO:BP)	gobp meiosis i cell cycle process	0.0514706	0.154132
Factor 3	F3-14	C5 (GO:BP)	gobp meiotic cell cycle process	0.0434783	0.155778
Factor 3	F3-15	C2 (CP)	reactome cdc42 gtpase cycle	0.0774194	0.00106838
Factor 3	F3-15	C2 (CP)	reactome rhoa gtpase cycle	0.0805369	0.00106838
Factor 3	F3-15	C2 (CP)	reactome rhoc gtpase cycle	0.108108	0.00211235
Factor 3	F3-15	C2 (CP)	reactome rac1 gtpase cycle	0.0652174	0.00290648
Factor 3	F3-15	C5 (GO:BP)	gobp negative regulation of small gtpase mediated signal transduction	0.105263	0.0604573
Factor 3	F3-15	C5 (GO:BP)	gobp ras protein signal transduction	0.045977	0.0604573
Factor 3	F3-15	C5 (GO:BP)	gobp regulation of ras protein signal transduction	0.0585106	0.0604573
Factor 3	F3-15	C5 (GO:BP)	gobp small gtpase mediated signal transduction	0.0398406	0.0604573
Factor 3	F3-15	C5 (GO:BP)	gobp rho protein signal transduction	0.0647482	0.0621237
Factor 3	F3-15	C5 (GO:BP)	gobp regulation of rho protein signal transduction	0.0795455	0.0640595
Factor 3	F3-15	C2 (CP)	reactome rhob gtpase cycle	0.0714286	0.0801881
Factor 3	F3-15	C2 (CP)	reactome rac2 gtpase cycle	0.0568182	0.106663
Factor 3	F3-15	C2 (CP)	reactome rac3 gtpase cycle	0.0531915	0.106859
Factor 3	F3-15	C5 (GO:BP)	gobp regulation of small gtpase mediated signal transduction	0.04	0.138267
Factor 3	F3-15	C5 (GO:BP)	gobp negative regulation of rho protein signal transduction	0.136364	0.140142
Factor 3	F3-15	C2 (CP)	pid rhoa reg pathway	0.0652174	0.142176
Factor 3	F3-15	C2 (CP)	reactome rhoj gtpase cycle	0.0545455	0.18309
Factor 3	F3-16	C5 (GO:BP)	gobp neuron migration	0.0609756	0.0604573
Factor 3	F3-16	C2 (CP)	pid reelin pathway	0.107143	0.101258
Factor 3	F3-17	C2 (CP)	reactome acyl chain remodelling of pc	0.111111	0.0949321
Factor 3	F3-17	C5 (GO:BP)	gobp phosphatidylcholine acyl chain remodeling	0.214286	0.0949336
Factor 3	F3-17	C2 (CP)	reactome glycerophospholipid biosynthesis	0.0390625	0.18309
Factor 3	F3-18	C5 (GO:BP)	gobp positive regulation of protein localization to cell periphery	0.0746269	0.138833
Factor 3	F3-18	C5 (GO:BP)	gobp positive regulation of protein localization to membrane	0.0582524	0.152753
Factor 3	F3-19	C5 (GO:BP)	gobp regulation of acrosome reaction	0.166667	0.110115
Factor 3	F3-2	C5 (GO:BP)	gobp cardiac muscle cell contraction	0.0933333	0.0604573
Factor 3	F3-2	C5 (GO:BP)	gobp cell communication involved in cardiac conduction	0.1	0.0604573
Factor 3	F3-2	C5 (GO:BP)	gobp regulation of actin filament based process	0.0433673	0.0604573
Factor 3	F3-2	C5 (GO:BP)	gobp cell communication by electrical coupling involved in cardiac conduction	0.148148	0.0826115
Factor 3	F3-2	C5 (GO:BP)	gobp actin filament based movement	0.0601504	0.0949336
Factor 3	F3-2	C5 (GO:BP)	gobp actin mediated cell contraction	0.0679612	0.0949336
Factor 3	F3-2	C5 (GO:BP)	gobp cardiac muscle cell action potential	0.0779221	0.0949336
Factor 3	F3-2	C5 (GO:BP)	gobp cardiac muscle cell action potential involved in contraction	0.0925926	0.100513
Factor 3	F3-2	C5 (GO:BP)	gobp cell communication by electrical coupling	0.117647	0.106348
Factor 3	F3-2	C5 (GO:BP)	gobp relaxation of cardiac muscle	0.176471	0.106348
Factor 3	F3-2	C5 (GO:BP)	gobp relaxation of muscle	0.114286	0.106348
Factor 3	F3-2	C5 (GO:BP)	gobp regulation of actin filament based movement	0.1	0.128911
Factor 3	F3-2	C5 (GO:BP)	gobp cardiac conduction	0.0606061	0.140142
Factor 3	F3-2	C5 (GO:BP)	gobp cardiac muscle contraction	0.0507246	0.155778
Factor 3	F3-2	C5 (GO:BP)	gobp regulation of the force of heart contraction	0.115385	0.15637
Factor 3	F3-2	C5 (GO:BP)	gobp action potential	0.048951	0.165402
Factor 3	F3-2	C5 (GO:BP)	gobp striated muscle contraction	0.0449438	0.165402
Factor 3	F3-2	C5 (GO:BP)	gobp regulation of cardiac muscle cell action potential	0.107143	0.171562
Factor 3	F3-2	C2 (CP)	reactome ion homeostasis	0.0555556	0.18309
Factor 3	F3-2	C2 (CP)	reactome ion transport by p type atpases	0.0545455	0.18309
Factor 3	F3-2	C5 (GO:BP)	gobp regulation of transporter activity	0.0360656	0.185339
Factor 3	F3-2	C5 (GO:BP)	gobp muscle contraction	0.034384	0.190052
Factor 3	F3-20	C2 (CP)	reactome other semaphorin interactions	0.157895	0.0586506
Factor 3	F3-20	C2 (CP)	kegg axon guidance	0.0465116	0.106859
Factor 3	F3-20	C5 (GO:BP)	gobp regulation of cell shape	0.0529801	0.126883
Factor 3	F3-20	C5 (GO:BP)	gobp regulation of cell morphogenesis	0.0360656	0.185339
Factor 3	F3-21	C2 (CP)	pid syndecan 4 pathway	0.125	0.0410617
Factor 3	F3-21	C2 (CP)	reactome l1cam interactions	0.0578512	0.0644087
Factor 3	F3-21	C2 (CP)	pid syndecan 2 pathway	0.0909091	0.106663
Factor 3	F3-21	C5 (GO:BP)	gobp wound healing	0.0348028	0.143548
Factor 3	F3-21	C5 (GO:BP)	gobp regulation of wound healing	0.0526316	0.145026
Factor 3	F3-22	C5 (GO:BP)	gobp respiratory gaseous exchange by respiratory system	0.0714286	0.140142
Factor 3	F3-23	C5 (GO:BP)	gobp response to zinc ion	0.0754717	0.177594
Factor 3	F3-24	H	hallmark epithelial mesenchymal transition	0.045	0.0294022
Factor 3	F3-24	H	hallmark angiogenesis	0.0833333	0.0764475
Factor 3	F3-25	H	hallmark protein secretion	0.0833333	0.00230619
Factor 3	F3-26	H	hallmark uv response dn	0.0763889	0.000720837
Factor 3	F3-27	C2 (CP)	kegg arrhythmogenic right ventricular cardiomyopathy arvc	0.0540541	0.141372
Factor 3	F3-27	C2 (CP)	wp arrhythmogenic right ventricular cardiomyopathy	0.0526316	0.142176
Factor 3	F3-27	C2 (CP)	wp mechanoregulation and pathology of yaptaz via hippo and nonhippo mechanisms	0.0625	0.153922
Factor 3	F3-28	C2 (CP)	reactome met promotes cell motility	0.170732	0.00106838
Factor 3	F3-28	C2 (CP)	reactome signaling by met	0.101266	0.00284054
Factor 3	F3-28	C2 (CP)	reactome met activates ptk2 signaling	0.166667	0.00480556
Factor 3	F3-28	C2 (CP)	wp small cell lung cancer	0.0714286	0.0383163
Factor 3	F3-28	C2 (CP)	naba ecm glycoproteins	0.0510204	0.0410617
Factor 3	F3-28	C2 (CP)	kegg ecm receptor interaction	0.0714286	0.0499728
Factor 3	F3-28	C2 (CP)	kegg small cell lung cancer	0.0714286	0.0499728
Factor 3	F3-28	C2 (CP)	naba core matrisome	0.04	0.0829904
Factor 3	F3-28	C2 (CP)	reactome laminin interactions	0.1	0.106663
Factor 3	F3-28	C2 (CP)	reactome non integrin membrane ecm interactions	0.0677966	0.106663
Factor 3	F3-28	C2 (CP)	wp alpha 6 beta 4 signaling pathway	0.0857143	0.106663
Factor 3	F3-28	C2 (CP)	kegg pathways in cancer	0.0338462	0.109206
Factor 3	F3-28	C2 (CP)	pid integrin1 pathway	0.0606061	0.114732
Factor 3	F3-28	C2 (CP)	pid a6b1 a6b4 integrin pathway	0.0652174	0.142176
Factor 3	F3-28	C2 (CP)	reactome ecm proteoglycans	0.0526316	0.142176
Factor 3	F3-28	C2 (CP)	wp focal adhesion pi3kaktmtorsignaling pathway	0.0323625	0.142176
Factor 3	F3-29	C2 (CP)	wp phosphodiesterases in neuronal function	0.0740741	0.104503
Factor 3	F3-29	C2 (CP)	kegg purine metabolism	0.0440252	0.106663
Factor 3	F3-29	C2 (CP)	reactome opioid signalling	0.0555556	0.106663
Factor 3	F3-29	C2 (CP)	reactome ca dependent events	0.0810811	0.111389
Factor 3	F3-29	C2 (CP)	reactome dag and ip3 signaling	0.0731707	0.132856
Factor 3	F3-29	C2 (CP)	reactome g protein mediated events	0.0555556	0.18309
Factor 3	F3-3	C5 (GO:BP)	gobp regulation of gtpase activity	0.0413223	0.0933061
Factor 3	F3-3	C5 (GO:BP)	gobp activation of gtpase activity	0.0619469	0.110115
Factor 3	F3-3	C5 (GO:BP)	gobp positive regulation of gtpase activity	0.0405904	0.140142
Factor 3	F3-3	C5 (GO:BP)	gobp cell projection assembly	0.0302013	0.181576
Factor 3	F3-3	C5 (GO:BP)	gobp regulation of cell projection assembly	0.0405405	0.181576
Factor 3	F3-30	C2 (CP)	reactome trafficking of ampa receptors	0.129032	0.0410617
Factor 3	F3-30	C2 (CP)	reactome negative regulation of nmda receptor mediated neuronal transmission	0.142857	0.0697854
Factor 3	F3-30	C2 (CP)	wp disruption of postsynaptic signaling by cnv	0.0882353	0.106663
Factor 3	F3-31	C2 (CP)	reactome sumoylation	0.0427807	0.106663
Factor 3	F3-31	C2 (CP)	reactome sumoylation of dna damage response and repair proteins	0.0519481	0.142176
Factor 3	F3-31	C2 (CP)	reactome sumoylation of dna replication proteins	0.0652174	0.142176
Factor 3	F3-31	C2 (CP)	reactome nuclear envelope breakdown	0.0566038	0.18309
Factor 3	F3-32	C2 (CP)	reactome rho gtpases activate formins	0.05	0.0945204
Factor 3	F3-32	C2 (CP)	reactome rho gtpase effectors	0.0341615	0.106663
Factor 3	F3-32	C2 (CP)	wp cohesin complex cornelia de lange syndrome	0.0857143	0.106663
Factor 3	F3-33	C2 (CP)	reactome rhou gtpase cycle	0.075	0.129313
Factor 3	F3-34	C2 (CP)	wp primary focal segmental glomerulosclerosis fsgs	0.0540541	0.141866
Factor 3	F3-4	C5 (GO:BP)	gobp regulation of cytoskeleton organization	0.0380228	0.0621237
Factor 3	F3-4	C5 (GO:BP)	gobp positive regulation of stress fiber assembly	0.0980392	0.0949336
Factor 3	F3-4	C5 (GO:BP)	gobp stress fiber assembly	0.0642202	0.106348
Factor 3	F3-4	C5 (GO:BP)	gobp positive regulation of supramolecular fiber organization	0.0511364	0.110115
Factor 3	F3-4	C5 (GO:BP)	gobp positive regulation of actin filament bundle assembly	0.0819672	0.117616
Factor 3	F3-4	C5 (GO:BP)	gobp positive regulation of protein polymerization	0.0645161	0.136491
Factor 3	F3-4	C5 (GO:BP)	gobp actomyosin structure organization	0.0452261	0.140142
Factor 3	F3-4	C5 (GO:BP)	gobp positive regulation of cytoskeleton organization	0.0461538	0.140142
Factor 3	F3-4	C5 (GO:BP)	gobp regulation of actomyosin structure organization	0.0594059	0.144915
Factor 3	F3-4	C5 (GO:BP)	gobp regulation of actin filament bundle assembly	0.0566038	0.15637
Factor 3	F3-4	C5 (GO:BP)	gobp positive regulation of actin filament polymerization	0.0754717	0.177594
Factor 3	F3-4	C5 (GO:BP)	gobp regulation of actin filament organization	0.0373134	0.196303
Factor 3	F3-5	C5 (GO:BP)	gobp b cell differentiation	0.0492958	0.165402
Factor 3	F3-6	C2 (CP)	wp genes controlling nephrogenesis	0.0909091	0.0801881
Factor 3	F3-6	C5 (GO:BP)	gobp epithelial tube branching involved in lung morphogenesis	0.137931	0.0933061
Factor 3	F3-6	C2 (CP)	wp development of ureteric collection system	0.0666667	0.106663
Factor 3	F3-6	C5 (GO:BP)	gobp tissue morphogenesis	0.032	0.137378
Factor 3	F3-6	C5 (GO:BP)	gobp lung morphogenesis	0.08	0.162534
Factor 3	F3-6	C5 (GO:BP)	gobp morphogenesis of an epithelium	0.0311891	0.185339
Factor 3	F3-6	C5 (GO:BP)	gobp branching morphogenesis of an epithelial tube	0.0457516	0.190052
Factor 3	F3-7	H	hallmark apical junction	0.045	0.0294022
Factor 3	F3-7	C5 (GO:BP)	gobp cell junction assembly	0.0380048	0.106348
Factor 3	F3-7	C2 (CP)	reactome cell cell communication	0.0461538	0.109206
Factor 3	F3-7	C5 (GO:BP)	gobp tight junction organization	0.0609756	0.178621
Factor 3	F3-7	C5 (GO:BP)	gobp cell junction organization	0.0291121	0.181576
Factor 3	F3-7	C5 (GO:BP)	gobp cell cell junction assembly	0.0466667	0.184523
Factor 3	F3-8	C5 (GO:BP)	gobp cell proliferation in forebrain	0.130435	0.140142
Factor 3	F3-9	H	hallmark mitotic spindle	0.0502513	0.0140561
Factor 3	F3-9	C5 (GO:BP)	gobp cortical actin cytoskeleton organization	0.1	0.128911
Factor 4	F4-1	C2 (CP)	biocarta carm er pathway	0.115385	0.0655332
Factor 4	F4-1	C2 (CP)	pid era genomic pathway	0.0625	0.0935318
Factor 4	F4-1	C2 (CP)	pid hnf3a pathway	0.0681818	0.128591
Factor 4	F4-2	C5 (GO:BP)	gobp negative regulation of protein containing complex assembly	0.0482759	0.155979
Factor 4	F4-2	C5 (GO:BP)	gobp actin filament depolymerization	0.0677966	0.168795
Factor 4	F4-3	C5 (GO:BP)	gobp fc receptor mediated stimulatory signaling pathway	0.121212	0.118186
Factor 4	F4-3	C5 (GO:BP)	gobp immune response regulating signaling pathway	0.0334029	0.122611
Factor 4	F4-3	C5 (GO:BP)	gobp pattern recognition receptor signaling pathway	0.0444444	0.155979
Factor 4	F4-3	C5 (GO:BP)	gobp fc receptor signaling pathway	0.0769231	0.161875
Factor 4	F4-3	C5 (GO:BP)	gobp innate immune response activating signal transduction	0.107143	0.161911
Factor 4	F4-3	C5 (GO:BP)	gobp activation of innate immune response	0.0689655	0.16489
Factor 4	F4-3	C5 (GO:BP)	gobp fc gamma receptor signaling pathway	0.1	0.16489
Factor 4	F4-3	C5 (GO:BP)	gobp negative regulation of inflammatory response to antigenic stimulus	0.0967742	0.16489
Factor 4	F4-3	C5 (GO:BP)	gobp positive regulation of innate immune response	0.0431655	0.193771
Factor 4	F4-3	C5 (GO:BP)	gobp positive regulation of response to biotic stimulus	0.0391061	0.193771
Factor 4	F4-4	C2 (CP)	pid txa2pathway	0.125	0.00324268
Factor 4	F4-4	C2 (CP)	pid epha fwdpathway	0.147059	0.00966211
Factor 4	F4-4	C2 (CP)	pid ephrinb rev pathway	0.133333	0.0274865
Factor 4	F4-4	C2 (CP)	pid p38 alpha beta pathway	0.133333	0.0274865
Factor 4	F4-4	C2 (CP)	pid amb2 neutrophils pathway	0.097561	0.0508817
Factor 4	F4-4	C2 (CP)	reactome eph ephrin mediated repulsion of cells	0.0784314	0.0660578
Factor 4	F4-4	C2 (CP)	pid glypican 1pathway	0.111111	0.0665803
Factor 4	F4-4	C2 (CP)	pid alpha synuclein pathway	0.09375	0.0793092
Factor 4	F4-4	C5 (GO:BP)	gobp transmembrane receptor protein tyrosine kinase signaling pathway	0.0315457	0.118186
Factor 4	F4-4	C5 (GO:BP)	gobp positive regulation of kinase activity	0.033543	0.122611
Factor 4	F4-4	C5 (GO:BP)	gobp positive regulation of transferase activity	0.0319716	0.122611
Factor 4	F4-4	C2 (CP)	pid pi3kci pathway	0.0625	0.132607
Factor 4	F4-4	C2 (CP)	pid ptp1b pathway	0.0576923	0.150381
Factor 4	F4-4	C2 (CP)	reactome eph ephrin signaling	0.0434783	0.15517
Factor 4	F4-4	C5 (GO:BP)	gobp positive regulation of protein autophosphorylation	0.115385	0.155979
Factor 4	F4-4	C5 (GO:BP)	gobp response to platelet derived growth factor	0.12	0.155979
Factor 4	F4-4	C5 (GO:BP)	gobp positive regulation of protein kinase activity	0.0327456	0.159359
Factor 4	F4-4	C5 (GO:BP)	gobp regulation of protein kinase activity	0.027735	0.161911
Factor 4	F4-4	C5 (GO:BP)	gobp activation of protein kinase b activity	0.0967742	0.16489
Factor 4	F4-4	C5 (GO:BP)	gobp positive regulation of protein serine threonine kinase activity	0.0380952	0.168795
Factor 4	F4-4	C2 (CP)	pid cxcr4 pathway	0.04	0.17814
Factor 4	F4-5	C5 (GO:BP)	gobp cell junction assembly	0.0332542	0.147666
Factor 4	F4-5	C5 (GO:BP)	gobp homophilic cell adhesion via plasma membrane adhesion molecules	0.0470588	0.147666
Factor 4	F4-5	C2 (CP)	reactome cell cell communication	0.0384615	0.150859
Factor 4	F4-5	C5 (GO:BP)	gobp adherens junction organization	0.08	0.155979
Factor 4	F4-5	C5 (GO:BP)	gobp cell junction organization	0.0276565	0.161875
Factor 4	F4-5	C5 (GO:BP)	gobp cell cell adhesion via plasma membrane adhesion molecules	0.0361011	0.161911
Factor 4	F4-5	C2 (CP)	wp hippo signaling regulation pathways	0.040404	0.17814
Factor 4	F4-5	C5 (GO:BP)	gobp synapse assembly	0.0388889	0.193771
Factor 4	F4-5	C5 (GO:BP)	gobp regulation of synapse assembly	0.0485437	0.195169
Factor 4	F4-6	C5 (GO:BP)	gobp alpha beta t cell activation	0.0443038	0.16489
Factor 4	F4-6	C5 (GO:BP)	gobp positive regulation of cytokine production	0.0294118	0.168795
Factor 4	F4-6	C5 (GO:BP)	gobp type 2 immune response	0.0810811	0.193771
Factor 4	F4-6	C5 (GO:BP)	gobp leukocyte differentiation	0.0271248	0.196288
Factor 4	F4-6	C5 (GO:BP)	gobp regulation of alpha beta t cell activation	0.047619	0.197088
Factor 4	F4-7	H	hallmark hedgehog signaling	0.111111	0.0226581
Factor 4	F4-7	C2 (CP)	reactome dcc mediated attractive signaling	0.214286	0.0274865
Factor 4	F4-7	C2 (CP)	reactome netrin 1 signaling	0.1	0.0274865
Factor 4	F4-7	C5 (GO:BP)	gobp neuron recognition	0.102041	0.104521
Factor 4	F4-7	C5 (GO:BP)	gobp cell part morphogenesis	0.0319149	0.118186
Factor 4	F4-7	C5 (GO:BP)	gobp dendrite self avoidance	0.176471	0.122611
Factor 4	F4-7	C5 (GO:BP)	gobp axonal fasciculation	0.136364	0.147666
Factor 4	F4-7	C5 (GO:BP)	gobp forebrain development	0.0344828	0.147666
Factor 4	F4-7	C5 (GO:BP)	gobp neuron projection guidance	0.0382979	0.161911
Factor 4	F4-7	C5 (GO:BP)	gobp cell morphogenesis involved in differentiation	0.0267229	0.168795
Factor 4	F4-7	C5 (GO:BP)	gobp pallium development	0.0414201	0.168795
Factor 4	F4-7	C5 (GO:BP)	gobp telencephalon development	0.0361446	0.168795
Factor 4	F4-7	C5 (GO:BP)	gobp axon development	0.0292276	0.169726
Factor 4	F4-8	C2 (CP)	wp development of ureteric collection system	0.0833333	0.0414966
Factor 4	F4-8	C5 (GO:BP)	gobp mammary gland alveolus development	0.210526	0.0951895
Factor 4	F4-8	C5 (GO:BP)	gobp branching involved in mammary gland duct morphogenesis	0.130435	0.147666
Factor 4	F4-8	C5 (GO:BP)	gobp mammary gland epithelial cell proliferation	0.115385	0.155979
Factor 4	F4-8	C5 (GO:BP)	gobp developmental growth	0.028169	0.161911
Factor 4	F4-8	C5 (GO:BP)	gobp muscle tissue development	0.0320988	0.161911
Factor 4	F4-8	C5 (GO:BP)	gobp heart trabecula morphogenesis	0.0967742	0.16489
Factor 4	F4-8	C5 (GO:BP)	gobp mammary gland duct morphogenesis	0.1	0.16489
Factor 4	F4-8	C5 (GO:BP)	gobp cardiac chamber development	0.0419162	0.168795
Factor 4	F4-8	C5 (GO:BP)	gobp skeletal system development	0.0286807	0.168795
Factor 4	F4-8	C5 (GO:BP)	gobp ear development	0.0365297	0.193771
Factor 4	F4-8	C5 (GO:BP)	gobp embryonic morphogenesis	0.0263591	0.193771
Factor 4	F4-8	C5 (GO:BP)	gobp mammary gland epithelium development	0.0588235	0.193771
Factor 4	F4-9	C5 (GO:BP)	gobp negative regulation of cellular senescence	0.142857	0.147666
Factor 4	F4-9	C5 (GO:BP)	gobp negative regulation of cell aging	0.111111	0.161875
Factor 4	F4-9	C5 (GO:BP)	gobp cell division	0.0273312	0.168795
Factor 4	F4-10	C5 (GO:BP)	gobp cellular response to fluid shear stress	0.142857	0.147666
Factor 4	F4-10	C5 (GO:BP)	gobp response to fluid shear stress	0.0882353	0.168795
Factor 4	F4-11	C5 (GO:BP)	gobp cellular response to interferon gamma	0.0683761	0.0951895
Factor 4	F4-11	C5 (GO:BP)	gobp interferon gamma mediated signaling pathway	0.16	0.0951895
Factor 4	F4-11	C5 (GO:BP)	gobp response to interferon gamma	0.0647482	0.0951895
Factor 4	F4-11	C2 (CP)	wp type ii interferon signaling ifng	0.0810811	0.104209
Factor 4	F4-12	C2 (CP)	reactome nitric oxide stimulates guanylate cyclase	0.136364	0.0535163
Factor 4	F4-12	C2 (CP)	kegg vascular smooth muscle contraction	0.0434783	0.128591
Factor 4	F4-12	C2 (CP)	kegg gap junction	0.0444444	0.150859
Factor 4	F4-12	C2 (CP)	wp phosphodiesterases in neuronal function	0.0555556	0.151422
Factor 4	F4-12	C5 (GO:BP)	gobp cyclic nucleotide metabolic process	0.0769231	0.197088
Factor 4	F4-13	C5 (GO:BP)	gobp regulation of keratinocyte differentiation	0.105263	0.122611
Factor 4	F4-13	C5 (GO:BP)	gobp regulation of epithelial cell differentiation	0.0506329	0.126443
Factor 4	F4-13	C5 (GO:BP)	gobp regulation of epidermis development	0.0769231	0.130583
Factor 4	F4-13	C5 (GO:BP)	gobp epidermal cell differentiation	0.0439024	0.147666
Factor 4	F4-13	C5 (GO:BP)	gobp epithelial cell differentiation	0.0283582	0.155979
Factor 4	F4-13	C5 (GO:BP)	gobp keratinocyte differentiation	0.0492958	0.155979
Factor 4	F4-13	C5 (GO:BP)	gobp epithelial cell development	0.0384615	0.168795
Factor 4	F4-14	C2 (CP)	pid upa upar pathway	0.0952381	0.0516162
Factor 4	F4-14	C5 (GO:BP)	gobp hemostasis	0.0438596	0.122611
Factor 4	F4-14	C5 (GO:BP)	gobp regulation of body fluid levels	0.0337662	0.155979
Factor 4	F4-14	C5 (GO:BP)	gobp platelet activation	0.0458015	0.168795
Factor 4	F4-14	C5 (GO:BP)	gobp wound healing	0.0301624	0.168795
Factor 4	F4-15	C2 (CP)	reactome protein protein interactions at synapses	0.0574713	0.0724825
Factor 4	F4-15	C2 (CP)	reactome neurexins and neuroligins	0.0535714	0.15822
Factor 4	F4-15	C5 (GO:BP)	gobp regulation of trans synaptic signaling	0.030303	0.168795
Factor 4	F4-15	C5 (GO:BP)	gobp modulation of excitatory postsynaptic potential	0.0769231	0.197088
Factor 4	F4-15	C5 (GO:BP)	gobp signal release	0.0286976	0.197088
Factor 4	F4-16	C2 (CP)	pid telomerase pathway	0.0895522	0.0253447
Factor 4	F4-16	C5 (GO:BP)	gobp negative regulation of dna metabolic process	0.0487805	0.16489
Factor 4	F4-17	C5 (GO:BP)	gobp ovulation cycle process	0.0816327	0.155979
Factor 4	F4-18	C5 (GO:BP)	gobp positive regulation of phospholipase activity	0.0714286	0.16489
Factor 4	F4-18	C5 (GO:BP)	gobp regulation of lipase activity	0.0543478	0.168795
Factor 4	F4-18	C5 (GO:BP)	gobp regulation of phospholipase activity	0.0588235	0.193771
Factor 4	F4-18	C5 (GO:BP)	gobp positive regulation of lipase activity	0.057971	0.196288
Factor 4	F4-19	C5 (GO:BP)	gobp regulation of protein localization to cell periphery	0.0645161	0.0951895
Factor 4	F4-19	C5 (GO:BP)	gobp regulation of protein localization to plasma membrane	0.0582524	0.147666
Factor 4	F4-19	C5 (GO:BP)	gobp protein localization to plasma membrane	0.0350877	0.16489
Factor 4	F4-19	C5 (GO:BP)	gobp protein localization to cell periphery	0.0324484	0.169726
Factor 4	F4-19	C5 (GO:BP)	gobp regulation of protein localization to membrane	0.0406977	0.173315
Factor 4	F4-19	C5 (GO:BP)	gobp positive regulation of protein localization to cell periphery	0.0597015	0.193771
Factor 4	F4-20	C2 (CP)	pid rac1 reg pathway	0.0789474	0.107089
Factor 4	F4-20	C5 (GO:BP)	gobp rho protein signal transduction	0.057554	0.118186
Factor 4	F4-20	C2 (CP)	pid rhoa reg pathway	0.0652174	0.12923
Factor 4	F4-20	C2 (CP)	reactome g alpha 12 13 signalling events	0.05	0.12923
Factor 4	F4-20	C2 (CP)	reactome rac2 gtpase cycle	0.0454545	0.150381
Factor 4	F4-20	C5 (GO:BP)	gobp small gtpase mediated signal transduction	0.0298805	0.161911
Factor 4	F4-20	C2 (CP)	reactome nrage signals death through jnk	0.0508475	0.177056
Factor 4	F4-20	C5 (GO:BP)	gobp ras protein signal transduction	0.0316092	0.182281
Factor 4	F4-21	C5 (GO:BP)	gobp regulation of cell morphogenesis	0.042623	0.0951895
Factor 4	F4-21	C5 (GO:BP)	gobp regulation of cell shape	0.0529801	0.122611
Factor 4	F4-22	C5 (GO:BP)	gobp regulation of dna dependent dna replication	0.0769231	0.161911
Factor 4	F4-23	H	hallmark estrogen response early	0.06	0.00113742
Factor 4	F4-23	C2 (CP)	wp mammary gland development pathway puberty stage 2 of 4	0.307692	0.00324268
Factor 4	F4-23	C2 (CP)	wp mammary gland development pathway pregnancy and lactation stage 3 of 4	0.0909091	0.0804779
Factor 4	F4-24	H	hallmark kras signaling up	0.035	0.178093
Factor 4	F4-25	H	hallmark tnfa signaling via nfkb	0.04	0.0810411
Factor 4	F4-26	C2 (CP)	wp focal adhesion	0.0445545	0.0508817
Factor 4	F4-26	C2 (CP)	reactome signaling by vegf	0.0566038	0.0576362
Factor 4	F4-26	C2 (CP)	wp ranklrank signaling pathway	0.0727273	0.0714658
Factor 4	F4-26	C2 (CP)	pid fak pathway	0.0677966	0.0793092
Factor 4	F4-26	C2 (CP)	pid cdc42 pathway	0.0571429	0.107089
Factor 4	F4-26	C2 (CP)	pid ecadherin nascent aj pathway	0.0769231	0.107089
Factor 4	F4-26	C2 (CP)	pid erbb1 downstream pathway	0.047619	0.107089
Factor 4	F4-26	C2 (CP)	wp integrinmediated cell adhesion	0.0480769	0.107089
Factor 4	F4-26	C2 (CP)	pid il6 7 pathway	0.0638298	0.131355
Factor 4	F4-26	C2 (CP)	reactome signaling by fgfr1	0.06	0.140243
Factor 4	F4-26	C2 (CP)	wp tgfbeta signaling pathway	0.037594	0.15517
Factor 4	F4-26	C2 (CP)	wp b cell receptor signaling pathway	0.0408163	0.177891
Factor 4	F4-26	C2 (CP)	pid trkr pathway	0.0491803	0.178736
Factor 4	F4-26	C2 (CP)	kegg focal adhesion	0.0301508	0.18819
Factor 4	F4-27	C2 (CP)	naba ecm regulators	0.0336134	0.128591
Factor 4	F4-28	C2 (CP)	pid ar pathway	0.0491803	0.178736
Factor 4	F4-29	C2 (CP)	pid beta catenin nuc pathway	0.05	0.12923
Factor 4	F4-30	C2 (CP)	wp g protein signaling pathways	0.0625	0.0508817
Factor 4	F4-30	C2 (CP)	pid s1p s1p2 pathway	0.125	0.0576362
Factor 4	F4-30	C2 (CP)	reactome extra nuclear estrogen signaling	0.0666667	0.0576362
Factor 4	F4-30	C2 (CP)	pid s1p s1p3 pathway	0.103448	0.0714658
Factor 4	F4-30	C2 (CP)	reactome thrombin signalling through proteinase activated receptors pars	0.09375	0.0793092
Factor 4	F4-30	C2 (CP)	pid endothelin pathway	0.0634921	0.0913887
Factor 4	F4-30	C2 (CP)	pid er nongenomic pathway	0.075	0.10827
Factor 4	F4-30	C2 (CP)	wp gastrin signaling pathway	0.0438596	0.128591
Factor 4	F4-30	C2 (CP)	pid lysophospholipid pathway	0.0461538	0.18819
Factor 4	F4-31	C2 (CP)	pid myc repress pathway	0.047619	0.182067
Factor 4	F4-32	C2 (CP)	pid nfat 3pathway	0.0566038	0.150859
Factor 4	F4-32	C2 (CP)	wp wnt signaling pathway and pluripotency	0.0377358	0.18819
Factor 4	F4-33	C2 (CP)	reactome factors involved in megakaryocyte development and platelet production	0.0352941	0.150859
Factor 4	F4-34	C2 (CP)	reactome l1cam interactions	0.0413223	0.132607
Factor 4	F4-35	C2 (CP)	reactome potassium channels	0.038835	0.182067
Factor 4	F4-35	C2 (CP)	reactome muscle contraction	0.0307692	0.18819
Factor 4	F4-36	C2 (CP)	reactome tbc rabgaps	0.0681818	0.128591
Factor 4	F4-36	C2 (CP)	reactome rab regulation of trafficking	0.0409836	0.13942
Factor 4	F4-37	C2 (CP)	reactome transcriptional regulation by runx2	0.05	0.0714658
Factor 4	F4-37	C2 (CP)	reactome tnfr2 non canonical nf kb pathway	0.039604	0.181254
Factor 4	F4-37	C2 (CP)	reactome transcriptional regulation by runx1	0.0295359	0.1814
Factor 4	F4-38	C2 (CP)	reactome tp53 regulates transcription of cell death genes	0.0909091	0.0535163
Factor 4	F4-39	C2 (CP)	wp glioblastoma signaling pathways	0.060241	0.0697048
Factor 4	F4-39	C2 (CP)	wp aryl hydrocarbon receptor pathway wp2586	0.0625	0.132607
Factor 4	F4-40	C2 (CP)	wp microtubule cytoskeleton regulation	0.0816327	0.0630521
Factor 4	F4-41	C2 (CP)	wp notch signaling pathway	0.047619	0.182067
Factor 4	F4-42	C2 (CP)	wp oxysterols derived from cholesterol	0.0652174	0.12923
Factor 4	F4-43	C2 (CP)	wp praderwilli and angelman syndrome	0.0454545	0.189527
Factor 4	F4-44	C2 (CP)	wp preimplantation embryo	0.0833333	0.0414966
Factor 4	F4-45	C2 (CP)	wp vitamin d receptor pathway	0.0376344	0.10827
