# Supplementary material for: Multi-omic latent variable data integration reveals multicellular structure pathways associated with resistance to tuberculin skin test (TST)/interferon gamma release assay (IGRA) conversion in Uganda
Source: BMC Genomics. 2025 Mar 18;26:265. doi: 10.1186/s12864-025-11407-1 (PMC11916984; doi:10.1186/s12864-025-11407-1)
Supplement: Supplementary file 4 — Supplementary Material 4 [file 12864_2025_11407_MOESM4_ESM.xlsx]

## Sheet: Supplement_enrichment_clusters_
Factor	Cluster	N gene sets in cluster	Largest set in cluster	median k/K	median FDR
Factor 1	F1-6	136	gobp regulation of cell adhesion	0.0398915	2.63291e-05
Factor 1	F1-4	43	gobp response to growth factor	0.0128535	0.0111419
Factor 1	F1-1	36	wp network map of sarscov2 signaling pathway	0.149554	2.0007e-11
Factor 1	F1-13	27	gobp cellular component morphogenesis	0.0151976	0.0129015
Factor 1	F1-15	25	gobp regulation of ion transport	0.0140845	0.0111419
Factor 1	F1-29	24	gobp positive regulation of protein phosphorylation	0.0291823	0.0010976
Factor 1	F1-18	21	gobp taxis	0.0242326	0.00114824
Factor 1	F1-5	14	gobp negative regulation of catalytic activity	0.0210731	0.000110368
Factor 1	F1-2	13	gobp cytokine mediated signaling pathway	0.0810811	0.00031469
Factor 1	F1-8	13	gobp regulation of secretion	0.0128205	0.0187309
Factor 1	F1-52	12	gobp transmembrane receptor protein tyrosine kinase signaling pathway	0.0575559	0.000371193
Factor 1	F1-16	11	gobp cell surface receptor signaling pathway involved in cell cell signaling	0.0198675	0.0051687
Factor 1	F1-27	11	gobp negative regulation of intracellular signal transduction	0.0136986	0.010539
Factor 1	F1-41	11	reactome class a 1 rhodopsin like receptors	0.020202	0.00422097
Factor 1	F1-17	10	gobp lipid biosynthetic process	0.00857357	0.0630582
Factor 1	F1-44	10	gobp regulation of establishment of protein localization	0.0125068	0.0184813
Factor 1	F1-24	9	gobp cellular response to nitrogen compound	0.010989	0.0280416
Factor 1	F1-31	9	gobp organelle localization	0.0142045	0.00601107
Factor 1	F1-62	9	reactome leishmania infection	0.0258621	0.00303315
Factor 1	F1-7	9	gobp negative regulation of cell population proliferation	0.0103734	0.0178495
Factor 1	F1-30	8	gobp myeloid cell differentiation	0.0206727	0.00522831
Factor 1	F1-33	8	gobp response to wounding	0.0142418	0.0175955
Factor 1	F1-3	7	gobp synaptic signaling	0.0148148	0.00771603
Factor 1	F1-9	7	gobp carbohydrate derivative biosynthetic process	0.0117994	0.0199637
Factor 1	F1-12	6	gobp regulation of nervous system development	0.0221822	0.00502398
Factor 1	F1-11	5	gobp anion transport	0.00928793	0.0469207
Factor 1	F1-28	5	gobp regulation of cellular response to stress	0.0125	0.0169105
Factor 1	F1-34	5	gobp histone modification	0.011583	0.0413325
Factor 1	F1-36	5	gobp positive regulation of cell death	0.0352941	0.00263043
Factor 1	F1-20	4	gobp cell projection assembly	0.0145311	0.0486642
Factor 1	F1-21	4	gobp endocytosis	0.0133141	0.0226706
Factor 1	F1-25	4	gobp metal ion homeostasis	0.027432	0.00247644
Factor 1	F1-35	4	gobp regulation of dna binding transcription factor activity	0.0183114	0.00662154
Factor 1	F1-42	4	gobp regulation of binding	0.0311488	0.000658399
Factor 1	F1-43	4	gobp process utilizing autophagic mechanism	0.00832341	0.0662707
Factor 1	F1-45	4	gobp small gtpase mediated signal transduction	0.0098454	0.0508874
Factor 1	F1-60	4	wp il18 signaling pathway	0.0397213	0.00154329
Factor 1	F1-10	3	gobp regulation of cellular amide metabolic process	0.0179641	0.0159878
Factor 1	F1-37	3	gobp localization within membrane	0.00920245	0.0139868
Factor 1	F1-38	3	gobp negative regulation of cellular component organization	0.00997506	0.0313116
Factor 1	F1-39	3	gobp nucleobase containing small molecule metabolic process	0.00724638	0.0984047
Factor 1	F1-40	3	gobp peptidyl serine modification	0.0422535	0.00153776
Factor 1	F1-48	3	gobp reactive oxygen species metabolic process	0.0204082	0.0123915
Factor 1	F1-63	3	reactome hiv infection	0.0229008	0.00685922
Factor 1	F1-14	2	gobp biological process involved in symbiotic interaction	0.0267706	0.00665799
Factor 1	F1-19	2	gobp cell division	0.01128	0.0581184
Factor 1	F1-22	2	gobp cell substrate adhesion	0.0495641	0.0425052
Factor 1	F1-26	2	gobp chromatin remodeling	0.0161665	0.0223494
Factor 1	F1-46	2	gobp protein maturation	0.0109907	0.0489969
Factor 1	F1-47	2	gobp regulation of protein stability	0.0128203	0.0395792
Factor 1	F1-49	2	gobp response to xenobiotic stimulus	0.0157738	0.0047623
Factor 1	F1-51	2	gobp response to oxygen levels	0.0274148	0.0331454
Factor 1	F1-64	2	wp mesodermal commitment pathway	0.0234705	0.00559177
Factor 1	F1-23	1	gobp cellular defense response	0.0925926	3.34618e-06
Factor 1	F1-32	1	gobp establishment or maintenance of cell polarity	0.0180995	0.00603872
Factor 1	F1-50	1	gobp response to interleukin 4	0.0882353	0.000358419
Factor 1	F1-53	1	hallmark il2 stat5 signaling	0.0301508	5.73593e-05
Factor 1	F1-54	1	hallmark inflammatory response	0.015	0.0175296
Factor 1	F1-55	1	hallmark interferon gamma response	0.015	0.0175296
Factor 1	F1-56	1	hallmark kras signaling up	0.015	0.0175296
Factor 1	F1-57	1	hallmark peroxisome	0.0288462	0.0043982
Factor 1	F1-58	1	kegg adherens junction	0.0410959	0.00162405
Factor 1	F1-59	1	kegg primary immunodeficiency	0.142857	1.41503e-07
Factor 1	F1-61	1	pid cmyb pathway	0.0357143	0.00231588
Factor 1	F1-65	1	wp hematopoietic stem cell differentiation	0.0645161	6.65802e-05
Factor 1	F1-66	1	wp male infertility	0.0193548	0.0100508
Factor 1	F1-67	1	wp nuclear receptors metapathway	0.00934579	0.0587182
Factor 1	F1-68	1	wp sudden infant death syndrome sids susceptibility pathways	0.0185185	0.011117
Factor 1	F1-69	1	wp vitamin d receptor pathway	0.0215054	0.0024365
Factor 2	F2-2	11	gobp regulation of cell adhesion	0.0275229	0.132535
Factor 2	F2-3	10	gobp calcium ion transport	0.0188568	0.132535
Factor 2	F2-1	7	gobp positive regulation of hydrolase activity	0.0247934	0.132535
Factor 2	F2-11	3	kegg calcium signaling pathway	0.0197368	0.0891425
Factor 2	F2-4	3	gobp cell cell adhesion via plasma membrane adhesion molecules	0.0230769	0.0685889
Factor 2	F2-10	2	kegg axon guidance	0.0455039	0.034661
Factor 2	F2-5	2	gobp cell recognition	0.0418735	0.111676
Factor 2	F2-9	2	wp alzheimers disease and mirna effects	0.0149885	0.113162
Factor 2	F2-12	1	reactome regulation of lipid metabolism by pparalpha	0.025	0.0685889
Factor 2	F2-6	1	gobp molting cycle	0.0263158	0.132535
Factor 2	F2-7	1	gobp neuromuscular process	0.0197368	0.190426
Factor 2	F2-8	1	hallmark allograft rejection	0.015	0.0768076
Factor 3	F3-1	26	gobp peptidyl serine modification	0.0526316	0.148049
Factor 3	F3-2	22	gobp regulation of actin filament based process	0.0729416	0.11763
Factor 3	F3-15	17	gobp small gtpase mediated signal transduction	0.0652174	0.0621237
Factor 3	F3-28	16	kegg pathways in cancer	0.0696126	0.0948269
Factor 3	F3-4	12	gobp regulation of cytoskeleton organization	0.0580049	0.138316
Factor 3	F3-13	9	gobp glycoprotein biosynthetic process	0.0612245	0.140142
Factor 3	F3-6	7	gobp tissue morphogenesis	0.0666667	0.137378
Factor 3	F3-29	6	kegg purine metabolism	0.0643631	0.109026
Factor 3	F3-7	6	gobp cell junction organization	0.0455769	0.143914
Factor 3	F3-10	5	reactome eph ephrin signaling	0.0714286	0.1364
Factor 3	F3-21	5	gobp wound healing	0.0578512	0.106663
Factor 3	F3-3	5	gobp cell projection assembly	0.0405904	0.140142
Factor 3	F3-20	4	gobp regulation of cell morphogenesis	0.0497459	0.116871
Factor 3	F3-31	4	reactome sumoylation	0.0542759	0.142176
Factor 3	F3-11	3	gobp establishment or maintenance of cell polarity	0.0551724	0.128911
Factor 3	F3-17	3	reactome glycerophospholipid biosynthesis	0.111111	0.0949336
Factor 3	F3-27	3	wp arrhythmogenic right ventricular cardiomyopathy	0.0540541	0.142176
Factor 3	F3-30	3	wp disruption of postsynaptic signaling by cnv	0.129032	0.0697854
Factor 3	F3-32	3	reactome rho gtpase effectors	0.05	0.106663
Factor 3	F3-12	2	gobp regulation of phosphatidylinositol 3 kinase activity	0.0850877	0.18682
Factor 3	F3-14	2	gobp meiotic cell cycle process	0.0474744	0.154955
Factor 3	F3-16	2	gobp neuron migration	0.0840592	0.0808579
Factor 3	F3-18	2	gobp positive regulation of protein localization to membrane	0.0664396	0.145793
Factor 3	F3-24	2	hallmark epithelial mesenchymal transition	0.0641667	0.0529248
Factor 3	F3-9	2	hallmark mitotic spindle	0.0751256	0.0714837
Factor 3	F3-19	1	gobp regulation of acrosome reaction	0.166667	0.110115
Factor 3	F3-22	1	gobp respiratory gaseous exchange by respiratory system	0.0714286	0.140142
Factor 3	F3-23	1	gobp response to zinc ion	0.0754717	0.177594
Factor 3	F3-25	1	hallmark protein secretion	0.0833333	0.00230619
Factor 3	F3-26	1	hallmark uv response dn	0.0763889	0.000720837
Factor 3	F3-33	1	reactome rhou gtpase cycle	0.075	0.129313
Factor 3	F3-34	1	wp primary focal segmental glomerulosclerosis fsgs	0.0540541	0.141866
Factor 3	F3-5	1	gobp b cell differentiation	0.0492958	0.165402
Factor 3	F3-8	1	gobp cell proliferation in forebrain	0.130435	0.140142
Factor 4	F4-4	21	gobp regulation of protein kinase activity	0.0784314	0.122611
Factor 4	F4-26	14	wp focal adhesion	0.0528921	0.107089
Factor 4	F4-7	13	gobp cell morphogenesis involved in differentiation	0.0414201	0.147666
Factor 4	F4-8	13	gobp developmental growth	0.0588235	0.16489
Factor 4	F4-3	10	gobp immune response regulating signaling pathway	0.0729443	0.1634
Factor 4	F4-5	9	gobp cell junction organization	0.0388889	0.161875
Factor 4	F4-30	9	wp gastrin signaling pathway	0.0666667	0.0793092
Factor 4	F4-20	8	gobp small gtpase mediated signal transduction	0.0504237	0.139805
Factor 4	F4-13	7	gobp epithelial cell differentiation	0.0492958	0.147666
Factor 4	F4-19	6	gobp protein localization to cell periphery	0.0494751	0.167308
Factor 4	F4-6	5	gobp leukocyte differentiation	0.0443038	0.193771
Factor 4	F4-12	5	kegg vascular smooth muscle contraction	0.0555556	0.150859
Factor 4	F4-14	5	gobp wound healing	0.0438596	0.155979
Factor 4	F4-15	5	gobp signal release	0.0535714	0.168795
Factor 4	F4-11	4	gobp response to interferon gamma	0.0747286	0.0951895
Factor 4	F4-18	4	gobp regulation of lipase activity	0.0583973	0.181283
Factor 4	F4-1	3	pid era genomic pathway	0.0681818	0.0935318
Factor 4	F4-9	3	gobp cell division	0.111111	0.161875
Factor 4	F4-23	3	hallmark estrogen response early	0.0909091	0.00324268
Factor 4	F4-37	3	reactome transcriptional regulation by runx1	0.039604	0.181254
Factor 4	F4-2	2	gobp negative regulation of protein containing complex assembly	0.0580362	0.162387
Factor 4	F4-10	2	gobp response to fluid shear stress	0.115546	0.158231
Factor 4	F4-16	2	gobp negative regulation of dna metabolic process	0.0691664	0.0951171
Factor 4	F4-21	2	gobp regulation of cell morphogenesis	0.0478015	0.1089
Factor 4	F4-32	2	wp wnt signaling pathway and pluripotency	0.0471698	0.169525
Factor 4	F4-35	2	reactome muscle contraction	0.0348021	0.185129
Factor 4	F4-36	2	reactome rab regulation of trafficking	0.0545827	0.134005
Factor 4	F4-39	2	wp glioblastoma signaling pathways	0.0613705	0.101156
Factor 4	F4-17	1	gobp ovulation cycle process	0.0816327	0.155979
Factor 4	F4-22	1	gobp regulation of dna dependent dna replication	0.0769231	0.161911
Factor 4	F4-24	1	hallmark kras signaling up	0.035	0.178093
Factor 4	F4-25	1	hallmark tnfa signaling via nfkb	0.04	0.0810411
Factor 4	F4-27	1	naba ecm regulators	0.0336134	0.128591
Factor 4	F4-28	1	pid ar pathway	0.0491803	0.178736
Factor 4	F4-29	1	pid beta catenin nuc pathway	0.05	0.12923
Factor 4	F4-31	1	pid myc repress pathway	0.047619	0.182067
Factor 4	F4-33	1	reactome factors involved in megakaryocyte development and platelet production	0.0352941	0.150859
Factor 4	F4-34	1	reactome l1cam interactions	0.0413223	0.132607
Factor 4	F4-38	1	reactome tp53 regulates transcription of cell death genes	0.0909091	0.0535163
Factor 4	F4-40	1	wp microtubule cytoskeleton regulation	0.0816327	0.0630521
Factor 4	F4-41	1	wp notch signaling pathway	0.047619	0.182067
Factor 4	F4-42	1	wp oxysterols derived from cholesterol	0.0652174	0.12923
Factor 4	F4-43	1	wp praderwilli and angelman syndrome	0.0454545	0.189527
Factor 4	F4-44	1	wp preimplantation embryo	0.0833333	0.0414966
Factor 4	F4-45	1	wp vitamin d receptor pathway	0.0376344	0.10827
